# Supplementary material for: Fermentation of mixed glucose-xylose substrates by engineered strains of Saccharomyces cerevisiae: role of the coenzyme specificity of xylose reductase, and effect of glucose on xylose utilization
Source: Microb Cell Fact. 2010 Mar 10;9:16. doi: 10.1186/1475-2859-9-16 (PMC2847541; doi:10.1186/1475-2859-9-16)
Supplement: Additional file 2 — Compilation of results from FBA. [file 1475-2859-9-16-S2.XLS]

## Sheet: Tabelle1
		Glucose Fed Batch			Glucose / Xylose Fed Batch				Xylose Batch; objective function: CO2
Coenzyme usage of XR					vNADPH=vXylitol	NADPH_only	NADH_only		vNADPH=vXylitol	NADPH_max	NADH_only
Reactions	Gene	rates [mmol/gCDW/h]	relative rates		rates [mmol/gCDW/h]	rates [mmol/gCDW/h]	rates [mmol/gCDW/h]		rates [mmol/gCDW/h]	rates [mmol/gCDW/h]	rates [mmol/gCDW/h]
GLC + ATP -> G6P + ADP	GLK1 (GLC)	4.5	100		3.5	3.5	3.5		0	0	0
MAN + ATP -> MAN6P + ADP	GLK1 (MAN)	0	0		0	0	0		0	0	0
GLC + ATP -> G6P + ADP	HXK1 (GLC)	0	0		0	0	0		0	0	0
MAN + ATP -> MAN6P + ADP	HXK1 (MAN)	0	0		0	0	0		0	0	0
ATP + FRU -> ADP + F6P	HXK1 (FRU)	0	0		0	0	0		0	0	0
GLC + ATP -> G6P + ADP	HXK2 (GLC)	0	0		0	0	0		0	0	0
MAN + ATP -> MAN6P + ADP	HXK2 (MAN)	0	0		0	0	0		0	0	0
ATP + FRU -> ADP + F6P	HXK2 (FRU)	0	0		0	0	0		0	0	0
G6P <-> F6P	PGI1 (full)	0	0		0	0	0		0	0	0
G6P <-> bDG6P	PGI1 (half1)	4.14341	92.0758		2.71504	1.25303	3.13952		-0.0318623	-0.30866	-0.0148069
bDG6P <-> F6P	PGI1 (half2)	4.14341	92.0758		2.71504	1.25303	3.13952		-0.0318623	-0.30866	-0.0148069
F6P + ATP -> FDP + ADP	PFK1/2	4.21738	93.7195		3.88941	3.42375	4.03091		0.496008	0.351553	0.501693
F6P + ATP -> FDP + ADP	PFK1	0	0		0	0	0		0	0	0
FDP <-> DHAP + GAP	FBA1	4.21738	93.7195		3.88941	3.42375	4.03091		0.496008	0.351553	0.501693
DHAP <-> GAP	TPI1	3.43493	76.3317		3.49719	3.03185	3.63868		0.408432	0.291734	0.414117
GAP + PI + NAD <-> NADH + 13BPG	TDH1	0	0		0	0	0		0	0	0
GAP + PI + NAD <-> NADH + 13BPG	TDH2	7.71571	171.46		7.99782	7.5615	8.13931		1.16837	0.973392	1.17406
GAP + PI + NAD <-> NADH + 13BPG	TDH3	0	0		0	0	0		0	0	0
13BPG + ADP <-> 3PG + ATP	PGK1	7.71571	171.46		7.99782	7.5615	8.13931		1.16837	0.973392	1.17406
3PG <-> 2PG	GPM1	0	0		0	0	0		0	0	0
3PG <-> 2PG	GPM2	7.68214	170.714		7.99782	7.5615	8.1262		1.16823	0.973392	1.17392
3PG <-> 2PG	GPM3	0	0		0	0	0		0	0	0
2PG <-> PEP	ENO1	0	0		0	0	0		0	0	0
2PG <-> PEP	ENO2	7.68214	170.714		7.99782	7.5615	8.1262		1.16823	0.973392	1.17392
2PG <-> PEP	ERR3	0	0		0	0	0		0	0	0
2PG <-> PEP	ERR2	0	0		0	0	0		0	0	0
2PG <-> PEP	ERR1	0	0		0	0	0		0	0	0
PEP + ADP -> PYR + ATP	CDC19	7.63617	169.693		7.95601	7.52578	8.08439		1.16823	0.973392	1.17392
PEP + ADP -> PYR + ATP	PYK2	0	0		0	0	0		0	0	0
PYRm + COAm + NADm -> NADHm + CO2m + ACCOAm	PDHcomp	0.170151	3.78113		0.154744	0	0.154744		0	0	0
ACCOAm + OAm -> COAm + CITm	CIT1	0.0887181	1.97151		0.0806851	0.0689418	0.0806851		0	0	0.00568513
ACCOA + OA -> COA + CIT	CIT2	0	0		0	0	0		0	0	0
ACCOAm + OAm -> COAm + CITm	CIT3	0	0		0	0	0		0	0	0
CITm <-> ICITm	ACO1 (m)	0	0		0	0	0		0	0	0
CIT <-> ICIT	ACO1	0.0887181	1.97151		0.0806851	0.0689418	0.0806851		0	0	0.00568513
CITm <-> ICITm	ACO2	0	0		0	0	0		0	0	0
ICITm + NADm -> CO2m + NADHm + AKGm	IDH1 / 2	0	0		0	0	0		0	0	0
ICITm + NADPm -> NADPHm + OSUCCm	IDP1 (ICIT)	0	0		0	0	0		0	0	0
ICIT + NADP -> NADPH + OSUCC	IDP2 (ICIT)	0	0		0	0	0		0	0	0
ICIT + NADP -> NADPH + OSUCC	IDP3 (ICIT)	0.0887181	1.97151		0.0806851	0.0689418	0.0806851		0	0	0
OSUCCm -> CO2m + AKGm	IDP1 (OSUCCm)	0	0		0	0	0		0	0	0
OSUCC -> CO2 + AKG	IDP2 (OSUCC)	0.0887181	1.97151		0.0806851	0.0689418	0.0806851		0	0	0
OSUCC -> CO2 + AKG	IDP3 (OSUCC)	0	0		0	0	0		0	0	0
AKGm + NADm + COAm -> CO2m + NADHm + SUCCCOAm	KGD1 / 2	0	0		0	0	0		0	0	0
ADPm + PIm + SUCCCOAm -> ATPm + SUCCm + COAm	LSC1 / 2	0	0		0	0	0		0	0	0
SUCCm + FADm <-> FUMm + FADH2m	SDHcomp (SUCC_half)	0	0		0	0	0		0	0	0
NADHm + FUMm -> SUCCm + NADm	YEL047C (m)	0	0		0	0	0		0	0	0
NADHm + FUMm -> SUCCm + NADm	OSM1	0	0		0	0	0		0	0	0
FUMm <-> MALm	FUM1	0	0		0	0	0		0	0	0
MALm + NADm <-> NADHm + OAm	MDH1 (NADH)	-0.0421041	-0.935646		-0.0504186	-0.0438817	-0.0465086		-0.200124	-0.135132	-0.0714547
MAL + NAD <-> NADH + OA	MDH3	0	0		0	0	0		0	0	0
MAL + NAD <-> NADH + OA	MDH2	-0.0887181	-1.97151		-0.0806851	-0.132099	-0.0806851		0	-0.00449421	0
ICIT -> GLX + SUCC	ICL1	0	0		0	0	0		0	0	0
ICIT -> GLX + SUCC	ICL2	0	0		0	0	0		0	0	0.00568513
ACCOA + GLX -> COA + MAL	DAL7	0	0		0	0	0		0	0	0.00568513
ACCOA + GLX -> COA + MAL	MLS1	0	0		0	0	0		0	0	0
OA + ATP -> PEP + CO2 + ADP	PCK1	0	0		0	0	0		0	0	0
FDP -> F6P + PI	FBP1	0	0		0	0	0		0	0	0
PYR + ATP + CO2 -> ADP + OA + PI	PYC1	0.377315	8.38477		0.682114	1.6732	0.39522		0.205924	0.274549	0.0772547
PYR + ATP + CO2 -> ADP + OA + PI	PYC2	0	0		0	0	0		0	0	0
MALm + NADPm -> CO2m + NADPHm + PYRm	MAE1	0.130822	2.90716		0.131104	0.112823	0.127194		0.200124	0.135132	0.0771398
G6P + NADP <-> D6PGL + NADPH	ZWF1	0.257684	5.7263		0.695008	2.17011	0.270532		0.0318623	0.230339	0.0148069
D6PGL -> D6PGC	SOL1	0	0		0	0	0		0	0	0
D6PGL -> D6PGC	SOL2	0	0		0	0	0		0	0	0
D6PGL -> D6PGC	SOL3	0	0		0	0	0		0	0	0
D6PGL -> D6PGC	SOL4	0.257684	5.7263		0.695008	2.17011	0.270532		0.0318623	0.230339	0.0148069
D6PGC + NADP -> NADPH + CO2 + RL5P	GND2	0	0		0	0	0		0	0	0
D6PGC + NADP -> NADPH + CO2 + RL5P	GND1	0.257684	5.7263		0.695008	2.17011	0.270532		0.0318623	0.230339	0.0148069
RL5P <-> X5P	RPE1	0.144916	3.22035		0.0388983	1.02586	-0.244086		-0.23213	-0.0997878	-0.2435
RL5P <-> R5P	RKI1	0.112768	2.50595		0.656109	1.14425	0.514617		0.263992	0.330127	0.258307
R5P + X5P <-> GAP + S7P	TKL2 (R5P)	0	0		0	0	0		0	0	0
X5P + E4P <-> F6P + GAP	TKL2 (X5P)	0	0		0	0	0		0	0	0
R5P + X5P <-> GAP + S7P	TKL1 (R5P)	0.0839502	1.86556		0.629901	1.12186	0.488409		0.263935	0.330106	0.25825
X5P + E4P <-> F6P + GAP	TKL1 (X5P)	0.0609654	1.35479		0.608997	1.104	0.467505		0.263935	0.330106	0.25825
GAP + S7P <-> E4P + F6P	TAL1	0	0		0	0	0		0	0	0
GAP + S7P <-> E4P + F6P	YGR043C	0.0839502	1.86556		0.629901	1.12186	0.488409		0.263935	0.330106	0.25825
RIB + ATP -> R5P + ADP	RBK1	0.00156715	0.0348255		0.00142525	0	0.00142525		0.0310972	0	0
G1P <-> G6P	PGM1	0	0		0	0	0		0	0	0
G1P <-> G6P	PGM2	-0.0989045	-2.19788		-0.0899492	-0.0768575	-0.0899492		0	-0.0391605	0
MAN6P <-> F6P	PMI40	-0.0709502	-1.57667		-0.064526	-0.0551346	-0.064526		0	0	0
MAN6P <-> MAN1P	SEC53	0.0709502	1.57667		0.064526	0.0551346	0.064526		0	0	0
GTP + MAN1P -> PPI + GDPMAN	PSA1	0.0709502	1.57667		0.064526	0.0551346	0.064526		0	0	0
ATP + F6P -> ADP + F26P	PFK26	0	0		0	0	0		0	0	0
ATP + F6P -> ADP + F26P	PFK27	0	0		0	0	0		0	0	0
F26P -> F6P + PI	FBP26	0	0		0	0	0		0	0	0
GLAC + ATP -> GAL1P + ADP	GAL1	0	0		0	0	0		0	0	0
UDPGAL <-> UDPG	GAL10	0	0		0	0	0		0	0	0
G1P + UTP <-> UDPG + PPI	YHL012W	0	0		0	0	0		0	0	0
G1P + UTP <-> UDPG + PPI	UGP1	0.0989045	2.19788		0.0899492	0.0768575	0.0899492		0	0.0391605	0
MLT -> 2 GLC	MAL32	0	0		0	0	0		0	0	0
MLT -> 2 GLC	YGR287C	0	0		0	0	0		0	0	0
MLT -> 2 GLC	MAL12	0	0		0	0	0		0	0	0
MLT -> 2 GLC	YJL216C	0	0		0	0	0		0	0	0
MLT -> 2 GLC	FSP2	0	0		0	0	0		0	0	0
MLT -> 2 GLC	YIL172C	0	0		0	0	0		0	0	0
MLT -> 2 GLC	YOL157C	0	0		0	0	0		0	0	0
UDPG + GAL1P <-> G1P + UDPGAL	GAL7	0	0		0	0	0		0	0	0
UDPG + G6P -> UDP + TRE6P	TPS1 / TSL1 / TPS3	0	0		0	0	0		0	0.0391605	0
TRE6P -> TRE + PI	TPS2	0	0		0	0	0		0	0.0391605	0
UDPG -> UDP + GLYCOGEN	GLC3	0	0		0	0	0		0	0	0
GLYCOGEN + PI -> G1P	GPH1 / GDB1	0	0		0	0	0		0	0	0
UDPG -> UDP + GLYCOGEN	GSY1	0	0		0	0	0		0	0	0
UDPG -> UDP + GLYCOGEN	GSY2	0	0		0	0	0		0	0	0
ATP + AC + COA -> AMP + PPI + ACCOA	ACS1	0.00505535	0.112341		0.00910473	0.136151	0.00910473		0	0	0
ATP + AC + COA -> AMP + PPI + ACCOA	ACS2	0	0		0	0	0		0.209289	0.0744288	0.220659
FALD + RGT + NAD <-> FGT + NADH	SFA1 (FALD)	0	0		0	0	0		0	0	0
FGT <-> RGT + FOR	YJL068C	0	0		0	0	0		0	0	0
PYR -> CO2 + ACAL	PDC6	7.06052	156.9		7.23443	6.46416	7.51741		1.16223	0.898286	1.1736
PYR -> CO2 + ACAL	PDC5	0	0		0	0	0		0	0	0
PYR -> CO2 + ACAL	PDC1	0	0		0	0	0		0	0	0
ATPm + ACm + COAm -> AMPm + PPIm + ACCOAm	ACH1 (ACm)	0	0		0	0	0		0	0	0
ACCOA + AKG -> HCIT + COA	LYS21	0.0249003	0.553339		0.0226457	0.0193497	0.0226457		0	0	0
ACCOA + AKG -> HCIT + COA	LYS20	0	0		0	0	0		0	0	0
HCIT <-> HCITm	U_1	0.0249003	0.553339		0.0226457	0.0193497	0.0226457		0	0	0
ETH + NAD <-> ACAL + NADH	ADH4	0	0		0	0	0		0	0	0
ETHm + NADm <-> ACALm + NADHm	ADH3	-0.171321	-3.80714		-0.306816	-0.642339	-0.169233		0.200096	0.0705605	0.071426
ETH + NAD <-> ACAL + NADH	ADH2	0	0		0	0	0		0	0	0
ETH + NAD <-> ACAL + NADH	ADH5	-6.92868	-153.971		-7.29036	-7.02582	-7.42794		-1.1001	-0.970561	-0.971426
ETH + NAD <-> ACAL + NADH	ADH1	0	0		0	0	0		0	0	0
ETH + NAD <-> ACAL + NADH	SFA1 (ETH)	0	0		0	0	0		0	0	0
PPI -> 2 PI	IPP1	1.39506	31.0013		1.38483	0.393178	1.71211		0.274845	0.123822	0.297237
PPIm -> 2 PIm	PPA2	0.000174128	0.0038695		0.000158361	0	0.000158361		0.0287169	0.0102125	0.0287169
FOR + Qm -> QH2m + CO2 + 2 Hext	U_2	0	0		0	0	0		0	0	0
NADHm + Qm -> QH2m + NADm	NDI1	0	0		0	0	0		0	0	0
NADH + Qm -> QH2m + NAD	NDE2	0	0		0	0	0		0	0	0
NADH + Qm -> QH2m + NAD	NDE1	0	0		0	0	0		0	0	0
NADPH + 2 FERIm -> NADP + 2 FEROm	NCP1	0	0		0	0	0		0	0	0
FADH2m + Qm -> FADm + QH2m	SDHcomp (FADH2_half)	0	0		0	0	0		0	0	0
QH2m + 2 FERIm + 1.5 Hm -> Qm + 2 FEROm + 1.5 Hpump	CYTBcomp	0	0		0	0	0		0	0	0
4 FEROm + O2m + 2 Hm -> 4 FERIm + 2 Hpump	CYTCcomp	0	0		0	0	0		0	0	0
3 Hpump + ADPm + PIm -> ATPm + 3 Hm	ATPcomp	0	0		0	0	0		0	0	0
2 FERIm + LLAC -> PYR + 2 FEROm	CYB2	0	0		0	0	0		0	0	0
LLAC <-> LLAC	U_3	0	0		0	0	0		0	0	0
2 FERIm + LAC -> PYR + 2 FEROm	DLD1	0	0		0	0	0		0	0	0
2 FERIm + LACm -> PYRm + 2 FEROm	DLD2	0	0		0	0	0		0	0	0
2 FERIm + LAC -> PYR + 2 FEROm	DLD3	0	0		0	0	0		0	0	0
FOR + NAD -> CO2 + NADH	FDH2	0	0		0	0	0		0	0	0
FOR + NAD -> CO2 + NADH	FDH1	0	0		0	0	0		0	0	0
ATP + UREA + CO2 <-> ADP + PI + UREAC	DUR1,2 (UREA)	0	0		0	0	0		0.00568513	0	0
UREAC -> 2 NH3 + 2 CO2	DUR1,2 (UREAC)	0	0		0	0	0		0.00568513	0	0
H2SO3 + 3 NADPH <-> H2S + 3 NADP	MET10 / ECM17	0.00505535	0.112341		0.00506652	0.00392845	0.00506652		5.74338e-05	2.0425e-05	5.74338e-05
C160COA + O2 -> TDEC160COA + H2O2	POX1 (C160COA)	0	0		0	0	0		0	0	0
TDEC160COA -> LHO160COA	FOX2 (TDEC160COA)	0	0		0	0	0		0	0	0
LHO160COA + NAD -> 3KETO160COA + NADH	FOX2 (LHO160COA)	0	0		0	0	0		0	0	0
3KETO160COA + COA -> ACCOA + C140COA	POT1 (3KETO160COA)	0	0		0	0	0		0	0	0
C140COA + O2 -> TDEC140COA + H2O2	POX1 (C140COA)	0	0		0	0	0		0	0	0
TDEC140COA -> LHO140COA	FOX2 (TDEC140COA)	0	0		0	0	0		0	0	0
LHO140COA + NAD -> 3KETO140COA + NADH	FOX2 (LHO140COA)	0	0		0	0	0		0	0	0
3KETO140COA + COA -> ACCOA + C120COA	POT1 (3KETO140COA)	0	0		0	0	0		0	0	0
C120COA + O2 -> TDEC120COA + H2O2	POX1 (C120COA)	0	0		0	0	0		0	0	0
TDEC120COA -> LHO120COA	FOX2 (TDEC120COA)	0	0		0	0	0		0	0	0
LHO120COA + NAD -> 3KETO120COA + NADH	FOX2 (LHO120COA)	0	0		0	0	0		0	0	0
3KETO120COA + 5 COA + 5 O2 + 5 NAD -> 6 ACCOA + 5 H2O2 + 5 NADH	POT1 (3KETO120COA)	0	0		0	0	0		0	0	0
C160COA + ACP <-> C160ACP + COA	FAS1 / 2 (C160COA)	0.000515592	0.0114576		0	0.00040066	-0.00181243		-0.012289	0	-0.0155071
C140COA + ACP <-> C140ACP + COA	FAS1 / 2 (C140COA)	0	0		0.000468908	0	0.00228134		0	0	-0.00352687
C120COA + ACP <-> C120ACP + COA	FAS1 / 2 (C120COA)	0	0		0	0	0		0	0	-0.00356089
C160AL + NAD -> C160 + NADH	U_4	0	0		0	0	0		0	0	0
C160 + ATP + COA -> C160COA + AMP + PPI	FAA1 (C160)	0	0		0	0	0		0	0	0
C160 + ATP + COA -> C160COA + AMP + PPI	FAA2 (C160)	0	0		0	0	0		0	0	0
C160 + ATP + COA -> C160COA + AMP + PPI	FAA3 (C160)	0	0		0	0	0		0	0	0
C160 + ATP + COA -> C160COA + AMP + PPI	FAA4 (C160)	0	0		0	0	0		0	0	0
2 ACCOA <-> COA + AACCOA	ERG10	0	0		0	0	0		0	0	0
ACCOA + ATP + CO2 -> MALCOA + ADP + PI	ACC1	0.00257796	0.057288		0.00281345	0.0020033	0.00462588		0.0899287	0	0.151421
ACCOAm + ATPm + CO2m -> MALCOAm + ADPm + PIm	HFA1	0.0253178	0.562618		0.0225565	0.0196742	0.0207441		0.100062	0.067566	0.0385699
MALCOA + ACP <-> MALACP + COA	FAS1 / 2 (MALCOA)	0.00257796	0.057288		0.00281345	0.0020033	0.00462588		0.0899287	0	0.151421
ACCOA + ACP <-> ACACP + COA	FAS1 / 2 (ACCOA)	0	0		0	0	0		0.0132654	0	0.0235713
ACACP + 4 MALACP + 8 NADPH -> 8 NADP + C100ACP + 4 CO2 + 4 ACP	FATsyn (C100)	0	0		0	0	0		0.000976374	0	0.000976374
ACACP + 5 MALACP + 10 NADPH -> 10 NADP + C120ACP + 5 CO2 + 5 ACP	FATsyn (C120)	0	0		0	0	0		0	0	0.00356089
ACACP + 6 MALACP + 12 NADPH -> 12 NADP + C140ACP + 6 CO2 + 6 ACP	FATsyn (C140)	0	0		0	0	0		0	0	0.00352687
ACACP + 7 MALACP + 14 NADPH -> 14 NADP + C160ACP + 7 CO2 + 7 ACP	FATsyn (C160)	0	0		0	0	0		0.012289	0	0.0155071
C160COA + NADPH + O2 -> C161COA + NADP	OLE1 (C161)	0	0		0	0	0		0	0	0
ACACP + 8 MALACP + 16 NADPH -> 16 NADP + C180ACP + 8 CO2 + 8 ACP	FATsyn (C180)	0	0		0	0	0		0	0	0
C180COA + NADPH + O2 -> C181COA + NADP	OLE1 (C181)	0	0		0	0	0		0	0	0
C181COA + NADPH + O2 -> C182COA + NADP	U_5	0	0		0	0	0		0	0	0
C140 + ATP + 7 COA + 6 FADm + 6 NAD -> AMP + PPI + 6 FADH2m + 6 NADH + 7 ACCOA	POX1 / FOX2 / POT1(C140)	0	0		0	0	0		0	0	0
C160 + ATP + 8 COA + 7 FADm + 7 NAD -> AMP + PPI + 7 FADH2m + 7 NADH + 8 ACCOA	POX1 / FOX2 / POT1(C160)	0	0		0	0	0		0	0	0
C180 + ATP + 9 COA + 8 FADm + 8 NAD -> AMP + PPI + 8 FADH2m + 8 NADH + 9 ACCOA	POX1 / FOX2 / POT1 (C180)	0	0		0	0	0		0	0	0
GL3P + 0.017 C100COA + 0.062 C120COA + 0.1 C140COA + 0.27 C160COA + 0.169 C161COA + 0.055 C180COA + 0.235 C181COA + 0.093 C182COA -> AGL3P + COA	SCT1 (GL3P)	0	0		0.00222672	0.00190263	0.00222672		0.0287169	0.0102125	0.0287169
DHAP + 0.017 C100COA + 0.062 C120COA + 0.1 C140COA + 0.27 C160COA + 0.169 C161COA + 0.055 C180COA + 0.235 C181COA + 0.093 C182COA -> ADHAP + COA	SCT1 (DHAP)	0.00244841	0.0544091		0	0	0		0	0	0
ADHAP + NADPH -> AGL3P + NADP	AYR1	0.00244841	0.0544091		0	0	0		0	0	0
AGL3P + 0.017 C100COA + 0.062 C120COA + 0.100 C140COA + 0.270 C160COA + 0.169 C161COA + 0.055 C180COA + 0.235 C181COA + 0.093 C182COA -> PA + COA	SLC1	0.00244841	0.0544091		0.00222672	0.00190263	0.00222672		0.0287169	0.0102125	0.0287169
PAm + CTPm <-> CDPDGm + PPIm	CDS1 (m)	0.000174128	0.0038695		0.000158361	0	0.000158361		0.0287169	0.0102125	0.0287169
PA <-> PAm	U_7	0.000174128	0.0038695		0.000158361	0	0.000158361		0.0287169	0.0102125	0.0287169
PA + CTP <-> CDPDG + PPI	CDS1	0.00576883	0.128196		0.00493391	0.0255352	0.00493391		0	0	0.0239017
CTPm + RTHIOm -> DCTPm + OTHIOm	U_8	0.000522383	0.0116085		0.000475084	0.000405937	0.000190033		0	0	0
CDPDG + SER <-> CMP + PS	CHO1	0.000174128	0.0038695		0.000158361	0.000135312	0.000158361		0	0	0
CDPDGm + SERm <-> CMPm + PSm	CHO1 (m)	0.000174128	0.0038695		0.000158361	0	0.000158361		0	0	0
PS -> PE + CO2	PSD2	0	0		0	0	0		0	0	0
PSm -> PEm + CO2m	PSD1	0.000174128	0.0038695		0.000158361	0	0.000158361		0	0	0
SAM + PE -> SAH + PMME	CHO2	0.000522383	0.0116085		0.000475084	0.000405937	0.000475084		0	0	0
SAM + PMME -> SAH + PDME	OPI3 (PMME)	0.000522383	0.0116085		0.000475084	0.000405937	0.000475084		0	0	0
SAM + PDME -> SAH + PC	OPI3 (PDME)	0.000522383	0.0116085		0.000475084	0.000405937	0.000475084		0	0	0
PC -> CHO + PA	SPO14	0.00354679	0.0788175		0.00291306	0.0236731	0.00291306		0	0	0.0239017
ATP + CHO -> ADP + PCHO	CKI1 (CHO)	0.00354679	0.0788175		0.00291306	0.0236731	0.00291306		0	0	0.0239017
PCHO + CTP -> CDPCHO + PPI	PCT1	0.00354679	0.0788175		0.00291306	0.0236731	0.00291306		0	0	0.0239017
CDPCHO + DAGLY -> PC + CMP	CPT1	0.00354679	0.0788175		0.00291306	0.0236731	0.00291306		0	0	0.0239017
ATP + ETHAM -> ADP + PETHM	EKI1	0.000522383	0.0116085		0.000475084	0.00054125	0.000475084		0	0	0
ATP + ETHAM -> ADP + PETHM	CKI1 (ETHAM)	0	0		0	0	0		0	0	0
ETHAM <-> ACAL + NH3	U_10	-0.000522383	-0.0116085		-0.000475084	-0.00054125	-0.000475084		0	0	0
PETHM + CTP -> CDPETN + PPI	MUQ1	0.000522383	0.0116085		0.000475084	0.00054125	0.000475084		0	0	0
CDPETN + DAGLY <-> CMP + PE	EPT1	0.000522383	0.0116085		0.000475084	0.00054125	0.000475084		0	0	0
G6P -> MI1P	INO1	0	0		0	0	0		0	0	0
MI1P -> MYOI + PI	INM1	0	0		0	0	0		0	0	0
MI1P -> MYOI + PI	YDR287W	0	0		0	0	0		0	0	0
CDPDG + MYOI -> CMP + PINS	PIS1	0.0055947	0.124327		0.00477555	0.0253999	0.00477555		0	0	0.0239017
ATP + PINS -> ADP + PINS4P	PIK1	0.00464379	0.103195		0.00391074	0.0246609	0.00391074		0	0	0.0239017
ATP + PINS -> ADP + PINS4P	STT4	0	0		0	0	0		0	0	0
ATP + PINS -> ADP + PINS4P	LSB6	0	0		0	0	0		0	0	0
PINS4P + ATP -> D45PI + ADP	MSS4	0.00464379	0.103195		0.00391074	0.0246609	0.00391074		0	0	0.0239017
D45PI -> TPI + DAGLY	PLC1	0.00464379	0.103195		0.00391074	0.0246609	0.00391074		0	0	0.0239017
CDPDGm + GL3Pm <-> CMPm + PGPm	PGS1	0	0		0	0	0		0.0143584	0.00510626	0.0143584
PGPm -> PIm + PGm	U_11	0	0		0	0	0		0.0143584	0.00510626	0.0143584
CDPDGm + PGm -> CMPm + CLm	CRD1	0	0		0	0	0		0.0143584	0.00510626	0.0143584
PA -> DAGLY + PI	DPP1	0	0		0	0	0		0	0	0
C160COA + SER -> COA + DHSPH + CO2	LCB1 / 2	0.000515592	0.0114576		0.000468908	0.00040066	0.000468908		0	0	0
DHSPH + NADH -> SPH + NAD	TSC10	0.000515592	0.0114576		0.000468908	0.00040066	0.000468908		0	0	0
SPH + O2 + NADPH -> PSPH + NADP	SUR2	0	0		0	0	0		0	0	0
SPH + C260COA -> CER2 + COA	LAG1 (SPH)	0.000515592	0.0114576		0.000468908	0.00040066	0.000468908		0	0	0
SPH + C260COA -> CER2 + COA	LAC1 (SPH)	0	0		0	0	0		0	0	0
CER2 + PINS -> IPC	AUR1 (CER2)	0.000515592	0.0114576		0.000468908	0.00040066	0.000468908		0	0	0
IPC + GDPMAN -> MIPC	SUR1 / CSG2 (IPC)	0.000515592	0.0114576		0.000468908	0.00040066	0.000468908		0	0	0
IPC + GDPMAN -> MIPC	CSH1 / CSG2 (IPC)	0	0		0	0	0		0	0	0
MIPC + PINS -> MIP2C	IPT1 (MIPC)	0	0		0	0	0		0	0	0
CER2 + NADPH + O2 -> CER3 + NADP	SCS7	0	0		0	0	0		0	0	0
CER3 + PINS -> IPC2	AUR1 (CER3)	0	0		0	0	0		0	0	0
IPC2 + GDPMAN -> MIPC2	SUR1 / CSG2 (IPC2)	0	0		0	0	0		0	0	0
IPC2 + GDPMAN -> MIPC2	CSH1 / CSG2 (IPC2)	0	0		0	0	0		0	0	0
MIPC2 + PINS -> MIP2C2	IPT1 (MIPC2)	0	0		0	0	0		0	0	0
SPH + ATP -> DHS1P + ADP	LCB4 (SPH)	0	0		0	0	0		0	0	0
SPH + ATP -> DHS1P + ADP	LCB5 (SPH)	0	0		0	0	0		0	0	0
DHS1P -> SPH + PI	LCB3 (DHS1P)	0	0		0	0	0		0	0	0
DHS1P -> SPH + PI	YSR3 (DHS1P)	0	0		0	0	0		0	0	0
PSPH + ATP -> PHS1P + ADP	LCB4 (PSPH)	0	0		0	0	0		0	0	0
PSPH + ATP -> PHS1P + ADP	LCB5 (PSPH)	0	0		0	0	0		0	0	0
PHS1P -> PSPH + PI	LCB3 (PHS1P)	0	0		0	0	0		0	0	0
PHS1P -> PSPH + PI	YSR3 (PHS1P)	0	0		0	0	0		0	0	0
DHS1P -> PETHM + C160AL	DPL1	0	0		0	0	0		0	0	0
C120ACP + 3 MALACP + 6 NADPH -> C180ACP + 3 ACP + 6 NADP + 3 CO2	ELO1(C120-C180)	0	0		0	0	0		0	0	0
C120ACP + 2 MALACP + 4 NADPH -> C160ACP + 2 ACP + 4 NADP + 2 CO2	ELO1 (C120-C160)	0	0		0	0	0		0	0	0
C140ACP + MALACP + 2 NADPH -> C160ACP + ACP + 2 NADP + CO2	ELO1 (C140-C160)	0	0		0	0	0.00181243		0	0	0
C180ACP + 4 MALACP + 8 NADPH + COA -> C260COA + 5 ACP + 8 NADP + 4 CO2	ELO3	0.000515592	0.0114576		0.000468908	0.00040066	0.000468908		0	0	0
H3MCOA + COA <-> ACCOA + AACCOA	ERG13	0	0		0	0	0		0	0	0
MVL + COA + 2 NADP <-> H3MCOA + 2 NADPH	HMG2	0	0		0	0	0		0	0	0
MVL + COA + 2 NADP <-> H3MCOA + 2 NADPH	HMG1	0	0		0	0	0		0	0	0
ATP + MVL -> ADP + PMVL	ERG12 (ATP)	0	0		0	0	0		0	0	0
CTP + MVL -> CDP + PMVL	ERG12 (CTP)	0	0		0	0	0		0	0	0
GTP + MVL -> GDP + PMVL	ERG12 (GTP)	0	0		0	0	0		0	0	0
UTP + MVL -> UDP + PMVL	ERG12 (UTP)	0	0		0	0	0		0	0	0
ATP + PMVL -> ADP + PPMVL	ERG8	0	0		0	0	0		0	0	0
ATP + PPMVL -> ADP + PI + IPPP + CO2	MVD1	0	0		0	0	0		0	0	0
IPPP <-> DMPP	IDI1	0	0		0	0	0		0	0	0
DMPP + IPPP -> GPP + PPI	ERG20 (DMPP)	0	0		0	0	0		0	0	0
GPP + IPPP -> FPP + PPI	ERG20 (GPP)	0	0		0	0	0		0	0	0
2 FPP + NADPH -> NADP + SQL + PPI	ERG9	0	0		0	0	0		0	0	0
SQL + O2 + NADPH -> S23E + NADP	ERG1	0	0		0	0	0		0	0	0
S23E -> LNST	ERG7	0	0		0	0	0		0	0	0
LNST + 3 NADPH + 3 O2 -> IGST + 3 NADP	ERG11	0	0		0	0	0		0	0	0
IGST + NADPH -> DMZYMST + NADP	ERG24	0	0		0	0	0		0	0	0
3 O2 + DMZYMST + 3 NADPH -> IMZYMST + 3 NADP	ERG25 (DMZYMST)	0	0		0	0	0		0	0	0
IMZYMST + NAD -> IIMZYMST + CO2 + NADH	ERG26 (IMZYMST)	0	0		0	0	0		0	0	0
IIMZYMST + NADPH -> MZYMST + NADP	ERG27(IIMZYMST)	0	0		0	0	0		0	0	0
3 O2 + MZYMST + 3 NADPH -> IZYMST + 3 NADP	ERG25 (MZYMST)	0	0		0	0	0		0	0	0
IZYMST + NAD -> IIZYMST + CO2 + NADH	ERG26 (IZYMST)	0	0		0	0	0		0	0	0
IIZYMST + NADPH -> ZYMST + NADP	ERG27 (IIZYMST)	0	0		0	0	0		0	0	0
ZYMST + SAM -> FEST + SAH	ERG6	0	0		0	0	0		0	0	0
FEST -> EPST	ERG2	0	0		0	0	0		0	0	0
EPST + O2 + NADPH -> NADP + ERTROL	ERG3	0	0		0	0	0		0	0	0
ERTROL + O2 + NADPH -> NADP + ERTEOL	ERG5	0	0		0	0	0		0	0	0
ERTEOL + NADPH -> ERGOST + NADP	ERG4	0	0		0	0	0		0	0	0
R5P + ATP <-> PRPP + AMP	PRS5	0	0		0	0	0		0	0	0
R5P + ATP <-> PRPP + AMP	PRS4	0.0303846	0.675212		0.0276334	0.0223937	0.0276334		0.0311546	2.0425e-05	5.74338e-05
R5P + ATP <-> PRPP + AMP	PRS2	0	0		0	0	0		0	0	0
R5P + ATP <-> PRPP + AMP	PRS3	0	0		0	0	0		0	0	0
R5P + ATP <-> PRPP + AMP	PRS1	0	0		0	0	0		0	0	0
ATN <-> ATT	DAL1	0	0		0	0	0		0	0	0
ATT <-> UGC + UREA	DAL2	0	0		0	0	0		0	0	0
UGC <-> GLX + 2 NH3 + CO2	DAL3	0	0		0	0	0		0	0	0
ATP -> cAMP + PPI	CYR1	8.70638e-08	1.93475e-06		7.91806e-08	6.76562e-08	7.91806e-08		0	0	0
GMP + ATP <-> GDP + ADP	GUK1 (GMP+ATP)	0	0		0	0	0		0	0	0
DGMP + ATP <-> DGDP + ADP	GUK1 (DGMP+ATP)	0.00051594	0.0114653		0.000469224	0.000400931	0.000469224		0	0	0
GMP + DATP <-> GDP + DADP	GUK1 (GMP+DATP)	0.000724893	0.0161087		0.000659258	0.000563306	0.000659258		0	0	0
PRPP + GLN -> PPI + GLU + PRAM	ADE4	0.00992457	0.220546		0.00902594	0.00771226	0.00902594		5.74338e-05	2.0425e-05	5.74338e-05
PRAM + ATP + GLY <-> ADP + PI + GAR	ADE5,7 (PRAM)	0.00992457	0.220546		0.00902594	0.00771226	0.00902594		5.74338e-05	2.0425e-05	5.74338e-05
GAR + FTHF -> THF + FGAR	ADE8	0.00992457	0.220546		0.00902594	0.00771226	0.00902594		5.74338e-05	2.0425e-05	5.74338e-05
FGAR + ATP + GLN -> GLU + ADP + PI + FGAM	ADE6	0.00992457	0.220546		0.00902594	0.00771226	0.00902594		5.74338e-05	2.0425e-05	5.74338e-05
FGAM + ATP -> ADP + PI + AIR	ADE5,7 (FGAM)	0.00992457	0.220546		0.00902594	0.00771226	0.00902594		5.74338e-05	2.0425e-05	5.74338e-05
CAIR <-> AIR + CO2	ADE2	-0.00992457	-0.220546		-0.00902594	-0.00771226	-0.00902594		-5.74338e-05	-2.0425e-05	-5.74338e-05
CAIR + ATP + ASP <-> ADP + PI + SAICAR	ADE1	0.00992457	0.220546		0.00902594	0.00771226	0.00902594		5.74338e-05	2.0425e-05	5.74338e-05
SAICAR <-> FUM + AICAR	ADE13 (SAICAR)	0.00992457	0.220546		0.00902594	0.00771226	0.00902594		5.74338e-05	2.0425e-05	5.74338e-05
AICAR + FTHF <-> THF + PRFICA	ADE16 (AICAR)	0	0		0	0	0		0	0	0
AICAR + FTHF <-> THF + PRFICA	ADE17 (AICAR)	0.0156708	0.348239		0.0142519	0.0121776	0.0142519		5.74338e-05	2.0425e-05	5.74338e-05
PRFICA <-> IMP	ADE16 (PRFICA)	0	0		0	0	0		0	0	0
PRFICA <-> IMP	ADE17 (PRFICA)	0.0156708	0.348239		0.0142519	0.0121776	0.0142519		5.74338e-05	2.0425e-05	5.74338e-05
IMP + GTP + ASP -> GDP + PI + ASUC	ADE12	0.0105056	0.233458		0.00955439	0.0081638	0.00955439		5.74338e-05	0.00577957	5.74338e-05
ASUC <-> FUM + AMP	ADE13 (ASUC)	0.0105056	0.233458		0.00955439	0.0081638	0.00955439		5.74338e-05	0.00577957	5.74338e-05
IMP + NAD -> NADH + XMP	IMD2	0.00516515	0.114781		0.00469747	0.00401377	0.00469747		0	0	0
IMP + NAD -> NADH + XMP	IMD4	0	0		0	0	0		0	0	0
IMP + NAD -> NADH + XMP	IMD3	0	0		0	0	0		0	0	0
XMP + ATP + GLN -> GLU + AMP + PPI + GMP	GUA1	0.00516515	0.114781		0.00469747	0.00401377	0.00469747		0	0	0
AMP -> IMP + NH3	AMD1	0	0		0	0	0		0	0.00575915	0
cAMP -> AMP	PDE1	0	0		0	0	0		0	0	0
cAMP -> AMP	PDE2	0	0		0	0	0		0	0	0
ADP + ATP -> PI + ATRP	APA2	0	0		0	0	0		0	0	0
ADP + ATP -> PI + ATRP	APA1	0	0		0	0	0		0	0	0
CAP + ASP -> CAASP + PI	URA2 (CAASP)	0.0107088	0.237974		0.00973921	0.00832172	0.00973921		0	0	0
CAASP <-> DOROA	URA4	0.0107088	0.237974		0.00973921	0.00832172	0.00973921		0	0	0
DOROA + FUM -> SUCC + OROA	URA1	0.0107088	0.237974		0.00973921	0.00832172	0.00973921		0	0	0
OROA + PRPP <-> PPI + OMP	URA5	0	0		0	0	0		0	0	0
OROA + PRPP <-> PPI + OMP	URA10	0.0107088	0.237974		0.00973921	0.00832172	0.00973921		0	0	0
OMP -> CO2 + UMP	URA3	0.0107088	0.237974		0.00973921	0.00832172	0.00973921		0	0	0
ATP + UMP <-> ADP + UDP	URA6 (UMP)	0.00487557	0.108346		0.00443411	0.00378875	0.00443411		0	0	0
URA + PRPP -> UMP + PPI	FUR1	0	0		0	0	0		0	0	0
CYTS -> URA + NH3	FCY1	0	0		0	0	0		0	0	0
DU + ATP -> DUMP + ADP	U_12	5.42101e-20	1.20467e-18		0	0	5.42101e-20		0	0	0
DT + ATP -> ADP + DTMP	U_13	0	0		0	0	0		0	0	0
URI + GTP -> UMP + GDP	URK1 (URI+GTP)	0	0		0	0	0		0	0	0
CYTD + GTP -> GDP + CMP	URK1 (CYTD+GTP)	0	0		0	0	0		0	0	0
URI + ATP -> ADP + UMP	URK1 (URI+ATP)	0	0		0	0	0		0	0	0
DU + PI <-> URA + DR1P	PNP1 (DU)	-5.42101e-20	-1.20467e-18		0	0	-5.42101e-20		0	0	0
DT + PI <-> THY + DR1P	PNP1 (DT)	0	0		0	0	0		0	0	0
CYTD -> URI + NH3	CDD1 (CYTD)	0	0		0	0	0		0	0	0
DC -> NH3 + DU	CDD1 (DC)	0	0		0	0	0		0	0	0
DTMP + ATP <-> ADP + DTDP	CDC8	0	0		0	0	0		0	0	0
H2O2 + RTHIO -> OTHIO	TSA1	0	0		0	0	0		0	0	0
H2O2 + RTHIO -> OTHIO	TSA2	0	0		0	0	0		0	0	0
OTHIO + NADPH -> NADP + RTHIO	TRR1	0.00557773	0.12395		0.0055416	0.00433439	0.00582665		5.74338e-05	2.0425e-05	5.74338e-05
OTHIOm + NADPHm -> NADPm + RTHIOm	TRR2	0.000522383	0.0116085		0.000475084	0.000405937	0.000190033		0	0	0
RTHIO + H2O2 -> OTHIO	TRX1	0	0		0	0	0		0	0	0
RTHIOm + H2O2m -> OTHIOm	TRX2	0	0		0	0	0		0	0	0
RTHIO + H2O2 -> OTHIO	TRX3	0	0		0	0	0		0	0	0
DUTP -> PPI + DUMP	DUT1	0	0		0	0	0		0	0	0
DUMP + MYLENTHF -> DHF + DTMP	CDC21	0.00031343	0.00696511		0.00028505	0.000243562	0.00028505		0	0	0
DCMP + ATP <-> ADP + DCDP	U_14	-0.000522383	-0.0116085		-0.000475084	-0.000405937	-0.000190033		0	0	0
CMP + ATP <-> ADP + CDP	U_15	0.00566449	0.125878		0.00499535	0.0463711	0.00499535		0.0287743	0.0102329	0.0765777
UTP + GLN + ATP -> GLU + CTP + ADP + PI	URA7	0.00487557	0.108346		0.00443411	0.00378875	0.00414906		0	0	0
UTP + GLN + ATP -> GLU + CTP + ADP + PI	URA8	0	0		0	0	0		0	0	0
AD + PRPP -> PPI + AMP	APT1	0.00156715	0.0348255		0.00142525	0	0.00142525		0	0	0
ADN -> INS + NH3	AAH1 (ADN)	0	0		0	0	0		0	0	0
DA -> DIN + NH3	AAH1 (DA)	0	0		0	0	0		0	0	0
DIN + PI <-> HYXN + DR1P	PNP1 (DIN)	0	0		0	0	0		0	0	0
DA + PI <-> AD + DR1P	PNP1 (DA)	0	0		0	0	0		0	0	0
DG + PI <-> GN + DR1P	PNP1 (DG)	5.42101e-20	1.20467e-18		0	0	5.42101e-20		0	0	0
HYXN + R1P <-> INS + PI	PNP1 (HYXN)	0	0		0	0	0		0	0	0
AD + R1P <-> PI + ADN	PNP1 (AD)	-0.00156715	-0.0348255		-0.00142525	0	-0.00142525		0	0	0
GN + R1P <-> PI + GSN	PNP1 (GN)	5.42101e-20	1.20467e-18		0	0	5.42101e-20		0	0	0
XAN + R1P <-> PI + XTSINE	PNP1 (XAN)	0	0		0	0	0		-0.0310972	0	0
XAN + PRPP -> XMP + PPI	XPT1	0	0		0	0	0		0.0310972	0	0
CYTD -> CYTS + RIB	URH1 (CYTD)	0	0		0	0	0		0	0	0
URI -> URA + RIB	URH1 (URI)	0.00156715	0.0348255		0.00142525	0	0.00142525		0.0310972	0	0
ADN + ATP -> AMP + ADP	ADO1	0	0		0	0.00121781	0		0	0	0
ATP + AMP <-> 2 ADP	ADK1 (ATP)	1.29713	28.825		1.29593	0.274973	1.6232		0.274845	0.0904209	0.249433
GTP + AMP <-> ADP + GDP	ADK1 (GTP)	-0.0814562	-1.81014		-0.0740807	-0.0632986	-0.0740807		-5.74338e-05	-0.00577957	-5.74338e-05
ITP + AMP <-> ADP + IDP	ADK1 (ITP)	0	0		0	0	0		0	0	0
ATPm + AMPm <-> 2 ADPm	ADK2	0	0		0	0	0		0	0	0
UDP + ATP <-> UTP + ADP	YNK1 (UDP)	0.103782	2.30626		0.0943847	0.0806475	0.0940997		0	0.0391605	0
CDP + ATP <-> CTP + ADP	YNK1 (CDP)	0.00566449	0.125878		0.00499535	0.0463711	0.00499535		0.0287743	0.0102329	0.0765777
DGDP + ATP <-> DGTP + ADP	YNK1 (DGDP)	0	0		0	0	0		0	0	0
DUDP + ATP <-> DUTP + ADP	YNK1 (DUDP)	0	0		0	0	0		0	0	0
DCDP + ATP <-> DCTP + ADP	YNK1 (DCDP)	-0.000522383	-0.0116085		-0.000475084	-0.000405937	-0.000190033		0	0	0
DTDP + ATP <-> DTTP + ADP	YNK1 (DTDP)	0	0		0	0	0		0	0	0
DADP + ATP <-> DATP + ADP	YNK1 (DADP)	0	0		0	0	0		0	0	0
GDP + ATP <-> GTP + ADP	YNK1 (GDP)	0	0		0	0	0		0	0	0
IDP + ATP <-> ITP + ADP	YNK1 (IDP)	0	0		0	0	0		0	0	0
DAMP + ATP <-> DADP + ADP	U_16	-0.00031343	-0.00696511		-0.00028505	-0.000243562	-0.00028505		0	0	0
AD -> NH3 + HYXN	AAH1	0	0		0	0	0		0	0	0
INS + ATP -> IMP + ADP	U_17	0	0		0	0	0		0	0	0
GSN + ATP -> GMP + ADP	U_18	0	0		0	0	0		0	0	0
HYXN + PRPP -> PPI + IMP	HPT1 (HYXN)	0	0		0	0	0		0	0	0
GN + PRPP -> PPI + GMP	HPT1 (GN)	0	0		0	0	0		0	0	0
URI + PI <-> URA + R1P	U_19	-0.00156715	-0.0348255		-0.00142525	0	-0.00142525		-0.0310972	0	0
DUMP + ATP <-> DUDP + ADP	URA6 (DUMP)	0	0		0	0	-0.00028505		0	0	0
CMP -> CYTS + R5P	U_20	0	0		0	0	0		0	0	0
DCMP -> DUMP + NH3	DCD1	0.00031343	0.00696511		0.00028505	0.000243562	0		0	0	0
DUMP -> DU + PI	U_21	0	0		0	0	0		0	0	0
DTMP -> DT + PI	U_22	0	0		0	0	0		0	0	0
DAMP -> DA + PI	U_23	0	0		0	0	0		0	0	0
DGMP -> DG + PI	U_24	0	0		0	0	0		0	0	0
DCMP -> DC + PI	U_25	0	0		0	0	0		0	0	0
CMP -> CYTD + PI	U_26	0	0		0	0	0		0	0	0
AMP -> PI + ADN	U_27	0	0		0	0	0		0	0	0
GMP -> PI + GSN	U_28	0	0		0	0	0		0	0	0
IMP -> PI + INS	U_29	0	0		0	0	0		0	0	0
XMP -> PI + XTSINE	U_30	0	0		0	0	0		0.0310972	0	0
UMP -> PI + URI	U_31	0	0		0	0	0		0	0	0
ADP + RTHIO -> DADP + OTHIO	RNR1 / 2 / 3 / 4 (ADP)	0.00031343	0.00696511		0.00028505	0.000243562	0.00028505		0	0	0
GDP + RTHIO -> DGDP + OTHIO	RNR1 / 2 / 3 / 4 (GDP)	0.000208953	0.0046434		0.000190033	0.000162375	0.000190033		0	0	0
CDP + RTHIO -> DCDP + OTHIO	RNR1 / 2 / 3 / 4 (CDP)	0	0		0	0	0		0	0	0
UDP + RTHIO -> DUDP + OTHIO	RNR1 / 2 / 3 / 4 (UDP)	0	0		0	0	0.00028505		0	0	0
ATP + RTHIO -> DATP + OTHIO	U_32 (ATP)	0	0		0	0	0		0	0	0
GTP + RTHIO -> DGTP + OTHIO	U_32 (GTP)	0	0		0	0	0		0	0	0
CTP + RTHIO -> DCTP + OTHIO	U_32 (CTP)	0	0		0	0	0		0	0	0
UTP + RTHIO -> DUTP + OTHIO	U_32 (UTP)	0	0		0	0	0		0	0	0
GTP -> GSN + 3 PI	U_36	0	0		0	0	0		0	0	0
DGTP -> DG + 3 PI	U_37	0	0		0	0	0		0	0	0
AMP -> AD + R5P	U_38	0	0		0	0	0		0	0	0
GLU -> GABA + CO2	GAD1	0	0		0	0	0		0	0	0
GABA + AKG -> SUCCSAL + GLU	UGA1	0	0		0	0	0		0	0	0
SUCCSAL + NADP -> SUCC + NADPH	UGA2	0	0		0	0	0		0	0	0
F6P + GLN -> GLU + GA6P	GFA1	1.56715e-06	3.48255e-05		1.42525e-06	1.21781e-06	1.42525e-06		0	0	0
ACCOA + GA6P <-> COA + NAGA6P	GNA1	1.56715e-06	3.48255e-05		1.42525e-06	1.21781e-06	1.42525e-06		0	0	0
NAGA1P <-> NAGA6P	PCM1	-1.56715e-06	-3.48255e-05		-1.42525e-06	-1.21781e-06	-1.42525e-06		0	0	0
UTP + NAGA1P <-> UDPNAG + PPI	QRI1	1.56715e-06	3.48255e-05		1.42525e-06	1.21781e-06	1.42525e-06		0	0	0
UDPNAG -> CHIT + UDP	CHS3	1.56715e-06	3.48255e-05		1.42525e-06	1.21781e-06	1.42525e-06		0	0	0
UDPNAG -> CHIT + UDP	CHS2	0	0		0	0	0		0	0	0
UDPNAG -> CHIT + UDP	CHS1	0	0		0	0	0		0	0	0
GLUGSALm + NADPm -> NADPHm + GLUm	PUT2 (GLUGSAL+NADP)	0	0		0	0	0		0	0	0
P5Cm + NADm -> NADHm + GLUm	PUT2 (P5C+NAD)	0	0		0	0	0		0	0	0
AKG + GLN + NADH -> NAD + 2 GLU	GLT1	0	0		0	0	0		0	0	0
GLU + NAD -> AKG + NH3 + NADH	GDH2	0	0		0	0	0		0	0	0
AKG + NH3 + NADPH -> GLU + NADP	GDH3	0.450876	10.0195		0.706363	1.62996	0.436485		0.00594358	0.134923	0.000258452
AKG + NH3 + NADPH -> GLU + NADP	GDH1	0	0		0	0	0		0	0	0
GLU + NH3 + ATP -> GLN + ADP + PI	GLN1	1.19268	26.5041		1.19549	0.0628072	1.52248		0.0058	4.08501e-05	0.000114868
GLN -> GLU + NH3	U_40	0	0		0	0	0		0	0	0
ARAB + NAD -> ARABLAC + NADH	ARA2	0	0		0	0	0		0	0	0
ARAB + NADP -> ARABLAC + NADPH	ARA1	0	0		0	0	0		0	0	0
ARABLACm + O2m -> DEACm + H2O2m	ALO1	0	0		0	0	0		0	0	0
XUL + ATP -> X5P + ADP	XKS1	0	0		1.2	1.2	1.2		0.76	0.76	0.76
OAm + GLUm -> ASPm + AKGm	AAT1 (OA)	0	0		0	0	0		0	0	0
OA + GLU <-> ASP + AKG	AAT2	0.157774	3.5061		0.470326	1.42828	0.187341		0.0058	0.134923	0.000114868
PYR + GLU <-> AKG + ALA	ALT2	0	0		0	0	0		0	0	0
PYRm + GLUm <-> AKGm + ALAm	ALT1	0.0399623	0.888051		0.0363439	0.0310542	0.0363439		0	0	0
ASP + ATP + GLN -> GLU + ASN + AMP + PPI	ASN1	1.12074	24.9053		1.13007	0.00690094	1.45734		0	0	0
ASP + ATP + GLN -> GLU + ASN + AMP + PPI	ASN2	0	0		0	0	0		0	0	0
SAM + HCYS -> SAH + MET	MHT1	0	0		0	0	0		0	0	0
SAM + HCYS -> SAH + MET	SAM4	0	0		0	0	0		0	0	0
ASN -> ASP + NH3	ASP3-1	0	0		0	0	0		0	0	0
ASN -> ASP + NH3	ASP3-2	0	0		0	0	0		0	0	0
ASN -> ASP + NH3	ASP3-3	0	0		0	0	0		0	0	0
ASN -> ASP + NH3	ASP3-4	1.11186	24.708		1.12199	0	1.44926		0	0	0
ASN -> ASP + NH3	ASP1	0	0		0	0	0		0	0	0
3PG + NAD -> NADH + PHP	SER3	0.0335643	0.745874		0	0	0.013106		0.000143584	0	0.000143584
3PG + NAD -> NADH + PHP	SER33	0	0		0	0	0		0	0	0
PHP + GLU -> AKG + 3PSER	SER1	0.0335643	0.745874		0	0	0.013106		0.000143584	0	0.000143584
3PSER -> PI + SER	SER2	0.0335643	0.745874		0	0	0.013106		0.000143584	0	0.000143584
THFm + SERm <-> GLYm + MYLENTHFm	SHM1	0.0135408	0.300907		-0.151104	-0.642314	-0.00961161		8.61507e-05	-0.0645306	8.61507e-05
THF + SER <-> GLY + MYLENTHF	SHM2	0	0		0	0	0		0	0	0
ALA + GLX <-> PYR + GLY	AGX1	0	0		0	0	0		0	0	0
GLYm + THFm + NADm -> MYLENTHFm + NADHm + CO2m + NH3m	GCV1 / GCV2	0.0183746	0.408324		0.180129	0.667115	0.0386372		2.87169e-05	0.0645715	2.87169e-05
ASP + ATP -> ADP + BASP	HOM3	0.0778797	1.73066		0.397665	1.36619	0.114681		0	0.129123	0
BASP + NADPH -> NADP + PI + ASPSA	HOM2	0.0778797	1.73066		0.397665	1.36619	0.114681		0	0.129123	0
ASPSA + NADH -> NAD + HSER	HOM6 (NADH)	0.0778797	1.73066		0.397665	1.36619	0.114681		0	0.129123	0
ASPSA + NADPH -> NADP + HSER	HOM6 (NADPH)	0	0		0	0	0		0	0	0
HSER + ATP -> ADP + PHSER	THR1	0.0734394	1.63199		0.393627	1.36226	0.110643		0	0.129123	0
PHSER -> PI + THR	THR4	0.0734394	1.63199		0.393627	1.36226	0.110643		0	0.129123	0
SER + HCYS -> LLCT	CYS4	0	0		0	0.000477981	0		0	0	0
CYS + OAHSER -> LLCT + AC	YML082W	0	0		0.00403821	0	0.00403821		0	0	0
THR -> GLY + ACAL	GLY1	0.0400069	0.889043		0.363221	1.33676	0.0802372		0	0.129123	0
THR -> NH3 + OBUT	CHA1 (THR)	0.0168033	0.373407		0.0152819	0.0125797	0.0152819		0	0	0
THRm -> NH3m + OBUTm	ILV1 (THR)	0	0		0	0	0		0	0	0
SER -> PYR + NH3	CHA1 (SER)	0	0		0.128386	0.626889	0		0	0.0645102	0
LLCT -> HCYS + PYR + NH3	IRC7	0	0		0.00403821	0	0.00403821		0	0	0
SAH -> HCYS + ADN	SAH1	0.00156715	0.0348255		0.00142525	0.00121781	0.00142525		0	0	0
HCYS + MTHF -> THF + MET	MET6	0.0060074	0.133498		0.00546346	0.00466828	0.00546346		0	0	0
LLCT -> CYS + NH3 + OBUT	CYS3	0	0		0	0.000477981	0		0	0	0
ACCOA + HSER <-> COA + OAHSER	MET2	0.00444025	0.0986723		0.00403821	0.00392845	0.00403821		0	0	0
OAHSER + H2S -> AC + HCYS	MET17	0.00444025	0.0986723		0	0.00392845	0		0	0	0
LLCT -> PYR + HCYS + NH3	STR3	0	0		0	0	0		0	0	0
CYS + OAHSER -> LLCT + AC	STR2	0	0		0	0	0		0	0	0
MET + ATP -> PPI + PI + SAM	SAM2	0.00156715	0.0348255		0.00142525	0.00121781	0.00142525		0	0	0
MET + ATP -> PPI + PI + SAM	SAM1	0	0		0	0	0		0	0	0
SLF + ATP -> PPI + APS	MET3	0.00505535	0.112341		0.00506652	0.00392845	0.00506652		5.74338e-05	2.0425e-05	5.74338e-05
APS + ATP -> ADP + PAPS	MET14	0.00505535	0.112341		0.00506652	0.00392845	0.00506652		5.74338e-05	2.0425e-05	5.74338e-05
H2SO3 + 3 NADPH <-> H2S + 3 NADP	MET10	0	0		0	0	0		0	0	0
SER + ACCOA -> COA + ASER	U_41	0.000615092	0.0136687		0.00506652	0	0.00506652		5.74338e-05	2.0425e-05	5.74338e-05
ASER + H2S -> AC + CYS	YGR012W	0.000615092	0.0136687		0.00506652	0	0.00506652		5.74338e-05	2.0425e-05	5.74338e-05
PAP -> AMP + PI	MET22	0.00505535	0.112341		0.00553542	0.00392845	0.00553542		5.74338e-05	2.0425e-05	5.74338e-05
PAPS + RTHIO -> OTHIO + H2SO3 + PAP	MET16	0.00505535	0.112341		0.00506652	0.00392845	0.00506652		5.74338e-05	2.0425e-05	5.74338e-05
OICAPm + GLUm <-> AKGm + LEUm	BAT1 (LEU)	0.0257709	0.572686		0.0234375	0.0200262	0.0234375		0	0	0
OMVALm + GLUm <-> AKGm + ILEm	BAT1 (ILE)	0.0168033	0.373407		0.0152819	0.0130577	0.0152819		0	0	0
OMVAL + GLU <-> AKG + ILE	BAT2 (ILE)	0	0		0	0	0		0	0	0
OIVALm + GLUm <-> AKGm + VALm	BAT1 (VAL)	-0.121454	-2.69898		-0.123522	-0.105544	-0.123522		0	0	0
OIVAL + GLU <-> AKG + VAL	BAT2 (VAL)	0.144526	3.21169		0.144505	0.123473	0.144505		0	0	0
OICAP + GLU <-> AKG + LEU	BAT2 (LEU)	0	0		0	0	0		0	0	0
OBUTm + HTPPm <-> ABUTm + TPPm	ILV2 / 6 (OBUT_ABUT)	0.0168033	0.373407		0.0152819	0.0130577	0.0152819		0	0	0
2 PYRm <-> CO2m + ACLACm	ILV2 / 6 (2PYR_CO2+ACLAC)	0.0656461	1.4588		0.0597022	0.0510128	0.0597022		0	0	0
ACLACm + NADPHm -> NADPm + DHIVALm	ILV5 (ACLAC whole)	0.0488428	1.0854		0.0444203	0.0379551	0.0444203		0	0	0
ABUTm + NADPHm -> NADPm + DHMVALm	ILV5 (ABUT whole)	0	0		0	0	0		0	0	0
DHIVALm -> OIVALm	ILV3 (DHIVAL)	0.0488428	1.0854		0.0444203	0.0379551	0.0444203		0	0	0
DHMVALm -> OMVALm	ILV3 (DHMVAL)	0.0168033	0.373407		0.0152819	0.0130577	0.0152819		0	0	0
ACCOAm + OIVALm -> COAm + IPPMALm	LEU4 (m)	0.0257709	0.572686		0.0234375	0.0200262	0.0234375		0	0	0
CHICAP <-> IPPMAL	LEU1 (whole)	0	0		0	0	0		0	0	0
CHICAP + NAD -> NADH + IPOSUCC	LEU2	0.0257709	0.572686		0.0234375	0.0200262	0.0234375		0	0	0
HCITm <-> HACNm	LYS4 (first half)	0.0249003	0.553339		0.0226457	0.0193497	0.0226457		0	0	0
HACNm <-> HICITm	LYS4 (second half)	0.0249003	0.553339		0.0226457	0.0193497	0.0226457		0	0	0
HICITm + NADm <-> AKAm + CO2m + NADHm	LYS12	0.0249003	0.553339		0.0226457	0.0193497	0.0226457		0	0	0
AKA + GLU <-> AMA + AKG	U_42	0.0249003	0.553339		0.0226457	0.0193497	0.0226457		0	0	0
AMA + NADPH + ATP -> AMASA + NADP + AMP + PPI	LYS2 / 5	0.0249003	0.553339		0.0226457	0.0193497	0.0226457		0	0	0
GLU + AMASA + NADPH <-> SACP + NADP	LYS9	0.0249003	0.553339		0.0226457	0.0193497	0.0226457		0	0	0
SACP + NAD <-> LYS + AKG + NADH	LYS1	0.0249003	0.553339		0.0226457	0.0193497	0.0226457		0	0	0
GLUm + ACCOAm -> COAm + NAGLUm	ARG2	0	0		0	0	0		0	0	0
GLUm + ACCOAm -> COAm + NAGLUm	ECM40 (ACCOA)	0	0		0	0	0		0	0	0
NAGLUm + ATPm -> ADPm + NAGLUPm	ARG5,6 (first half)	0.0140173	0.311495		0.0258129	0.0220559	0.0258129		0	0	0
NAGLUPm + NADPHm -> NADPm + PIm + NAGLUSm	ARG5,6 (second half)	0.0140173	0.311495		0.0258129	0.0220559	0.0258129		0	0	0
NAGLUSm + GLUm -> AKGm + NAORNm	ARG8	0.0140173	0.311495		0.0258129	0.0220559	0.0258129		0	0	0
NAORNm + GLUm -> ORNm + NAGLUm	ECM40 (ORN)	0.0140173	0.311495		0.0258129	0.0220559	0.0258129		0	0	0
GLN + 2 ATP + CO2 -> GLU + CAP + 2 ADP + PI	URA2 (GLN+CO2)	0.0247261	0.549469		0.0224873	0.0192144	0.0224873		0.00568513	0	0
GLN + 2 ATP + CO2 -> GLU + CAP + 2 ADP + PI	CPA1 / 2	0	0		0	0	0		0	0	0
ORN + CAP -> CITR + PI	ARG3	0.0140173	0.311495		0.0127481	0.0108927	0.0127481		0.00568513	0	0
ORN + AKG -> GLUGSAL + GLU	CAR2	0	0		0.0130648	0.0111633	0.0130648		0	0	0
CITR + ASP + ATP <-> AMP + PPI + ARGSUCC	ARG1	0.0140173	0.311495		0.0127481	0.0108927	0.0127481		0.00568513	0	0
ARGSUCC <-> FUM + ARG	ARG4	0.0140173	0.311495		0.0127481	0.0108927	0.0127481		0.00568513	0	0
ORN -> PTRSC + CO2	SPE1	0	0		0	0	0		0	0	0
SAM <-> DSAM + CO2	SPE2	0	0		0	0	0		0	0	0
PTRSC + DSAM -> SPRMD + 5MTA	SPE3	0	0		0	0	0		0	0	0
DSAM + SPRMD -> 5MTA + SPRM	SPE4	0	0		0	0	0		0	0	0
5MTA + GLN + ATP -> MET + AKG + ADP + PI	U_43	0	0		0	0	0		0	0	0
ARG -> ORN + UREA	CAR1	0	0		0	0	0		0.00568513	0	0
PRPP + ATP -> PPI + PRBATP	HIS1	0.00574621	0.127694		0.00522592	0.00446531	0.00522592		0	0	0
PRBATP -> PPI + PRBAMP	HIS4 (first half)	0.00574621	0.127694		0.00522592	0.00446531	0.00522592		0	0	0
PRBAMP -> PRFP	HIS4 (second half)	0.00574621	0.127694		0.00522592	0.00446531	0.00522592		0	0	0
PRFP -> PRLP	HIS6	0.00574621	0.127694		0.00522592	0.00446531	0.00522592		0	0	0
DIMGP -> IMACP	HIS3	0.00574621	0.127694		0.00522592	0.00446531	0.00522592		0	0	0
IMACP + GLU -> AKG + HISOLP	HIS5 (IMACP)	0.00574621	0.127694		0.00522592	0.00446531	0.00522592		0	0	0
HISOLP -> PI + HISOL	HIS2	0.00574621	0.127694		0.00522592	0.00446531	0.00522592		0	0	0
HISOL + 2 NAD -> HIS + 2 NADH	HIS4 (HISOL)	0.00574621	0.127694		0.00522592	0.00446531	0.00522592		0	0	0
PRLP + GLN -> GLU + AICAR + DIMGP	HIS7	0.00574621	0.127694		0.00522592	0.00446531	0.00522592		0	0	0
E4P + PEP -> PI + 3DDAH7P	ARO4	0.0229848	0.510774		0.0209037	0.0178612	0.0209037		0	0	0
E4P + PEP -> PI + 3DDAH7P	ARO3	0	0		0	0	0		0	0	0
3DDAH7P -> DQT + PI	ARO1 (3DDAH7P)	0.0229848	0.510774		0.0209037	0.0178612	0.0209037		0	0	0
DQT -> DHSK	ARO1 (DQT)	0.0229848	0.510774		0.0209037	0.0178612	0.0209037		0	0	0
DHSK + NADPH -> SME + NADP	ARO1 (DHSK)	0.0229848	0.510774		0.0209037	0.0178612	0.0209037		0	0	0
SME + ATP -> ADP + SME3P	ARO1 (SME)	0.0229848	0.510774		0.0209037	0.0178612	0.0209037		0	0	0
SME3P + PEP -> 3PSME + PI	ARO1 (SME3P)	0.0229848	0.510774		0.0209037	0.0178612	0.0209037		0	0	0
3PSME -> PI + CHOR	ARO2	0.0229848	0.510774		0.0209037	0.0178612	0.0209037		0	0	0
CHOR -> PHEN	ARO7	0.0205471	0.456601		0.0186866	0.0159669	0.0186866		0	0	0
PHEN -> CO2 + PHPYR	PHA2	0.0116666	0.259257		0.0106102	0.00906594	0.0106102		0	0	0
PHPYR + GLU <-> AKG + PHE	AAT1 (PHPYR)	0	0		0	0	0		0	0	0
PHPYR + GLU <-> AKG + PHE	HIS5 (PHPYR)	0.0116666	0.259257		0.0106102	0.00906594	0.0106102		0	0	0
PHEN + NADP -> 4HPP + CO2 + NADPH	TYR1	0.00888051	0.197345		0.00807642	0.00690094	0.00807642		0	0	0
4HPP + GLU -> AKG + TYR	ARO8	0.00888051	0.197345		0.00807642	0.00690094	0.00807642		0	0	0
4HPP + GLU -> AKG + TYR	ARO9	0	0		0	0	0		0	0	0
PHEN + NAD -> 4HPP + CO2 + NADH	U_44	0	0		0	0	0		0	0	0
CHOR + GLN -> GLU + PYR + AN	TRP2	0.00243779	0.054173		0.00221706	0.00189437	0.00221706		0	0	0
AN + PRPP -> PPI + NPRAN	TRP4	0.00243779	0.054173		0.00221706	0.00189437	0.00221706		0	0	0
NPRAN -> CPAD5P	TRP1	0.00243779	0.054173		0.00221706	0.00189437	0.00221706		0	0	0
CPAD5P -> CO2 + IGP	TRP3	0.00243779	0.054173		0.00221706	0.00189437	0.00221706		0	0	0
IGP + SER -> GAP + TRP	TRP5	0.00243779	0.054173		0.00221706	0.00189437	0.00221706		0	0	0
2 H2O2 -> O2	CTA1	0	0		0	0	0		0	0	0
2 H2O2 -> O2	CTT1	0	0		0	0	0		0	0	0
ACALm + NADm -> NADHm + ACm	ALD4 (NAD)	0	0		0	0	0		0	0	0
ACALm + NADPm -> NADPHm + ACm	ALD4 (NADP)	0	0		0	0	0		0	0	0
ACALm + NADPm -> NADPHm + ACm	ALD5	0	0		0	0	0		0	0	0
ACAL + NADP -> NADPH + AC	ALD6	0	0		0	0.132222	0		0.262231	0.127408	0.273602
TRP + O2 -> FKYN	BNA2	0	0		0	0	0		0	0	0
FKYN -> FOR + KYN	BNA3	0	0		0	0	0		0	0	0
KYN -> ALA + AN	BNA5 (KYN)	0	0		0	0	0		0	0	0
KYN + NADPH + O2 -> HKYN + NADP	BNA4	0	0		0	0	0		0	0	0
HKYN -> HAN + ALA	BNA5 (HKYN)	0	0		0	0	0		0	0	0
HAN + O2 -> CMUSA	BNA1	0	0		0	0	0		0	0	0
GLU + ATP -> ADP + GLUP	PRO1	0.0143655	0.319234		0	0	0		0	0	0
GLU + ATP -> ADP + GLUP	YHR033W	0	0		0	0	0		0	0	0
GLUP + NADH -> NAD + PI + GLUGSAL	PRO2 (NAD)	0	0		0	0	0		0	0	0
GLUP + NADPH -> NADP + PI + GLUGSAL	PRO2 (NADP)	0.0143655	0.319234		0	0	0		0	0	0
GLUGSAL <-> P5C	U_45	0.0143655	0.319234		0.0130648	0.0111633	0.0130648		0	0	0
GLUGSALm <-> P5Cm	U_46	0	0		0	0	0		0	0	0
P5C + NADPH -> PRO + NADP	PRO3 (NADP)	0	0		0	0	0		0	0	0
PROm + NADm -> P5Cm + NADHm	PUT1	0	0		0	0	0		0	0	0
CYS + GLU + ATP -> GC + PI + ADP	GSH1	8.70638e-08	1.93475e-06		7.91806e-08	6.76562e-08	7.91806e-08		0	0	0
GLY + GC + ATP -> RGT + PI + ADP	GSH2	8.70638e-08	1.93475e-06		7.91806e-08	6.76562e-08	7.91806e-08		0	0	0
2 RGT + H2O2 <-> OGT	GPX2	0	0		0	0	0		0	0	0
2 RGT + H2O2 <-> OGT	HYR1	0	0		0	0	0		0	0	0
2 RGT + H2O2 <-> OGT	GPX1	0	0		0	0	0		0	0	0
2 RGT + H2O2 <-> OGT	GRX1	0	0		0	0	0		0	0	0
2 RGT + H2O2 <-> OGT	GRX2	0	0		0	0	0		0	0	0
2 RGT + H2O2 <-> OGT	GRX3	0	0		0	0	0		0	0	0
2 RGT + H2O2 <-> OGT	GRX4	0	0		0	0	0		0	0	0
2 RGT + H2O2 <-> OGT	GRX5	0	0		0	0	0		0	0	0
RGT + MTHGXL <-> LGT	GLO1	0.08	1.77778		0.12	0.12	0.12		0.0055	0.0055	0.0055
DHAP <-> MTHGXL + PI	U_47	0.08	1.77778		0.12	0.12	0.12		0.0055	0.0055	0.0055
LGT -> RGT + LAC	GLO2	0.08	1.77778		0.12	0.12	0.12		0.0055	0.0055	0.0055
LGTm -> RGTm + LACm	GLO4	0	0		0	0	0		0	0	0
LACAL + NADP <-> MTHGXL + NADPH	GRE2	0	0		0	0	0		0	0	0
NADPH + OGT -> NADP + 2 RGT	GLR1	0	0		0	0	0		0	0	0
UDPG -> 13GLUCAN + UDP	GSC2	0.0989045	2.19788		0.0899492	0.0768575	0.0899492		0	0	0
UDPG -> 13GLUCAN + UDP	FKS1	0	0		0	0	0		0	0	0
UDPG -> 13GLUCAN + UDP	FKS3	0	0		0	0	0		0	0	0
13GLUCAN -> GLC	EXG2	0	0		0	0	0		0	0	0
13GLUCAN -> GLC	BGL2	0	0		0	0	0		0	0	0
13GLUCAN -> GLC	EXG1	0	0		0	0	0		0	0	0
13GLUCAN -> GLC	SPR1	0	0		0	0	0		0	0	0
GDPMAN + DOLP -> GDP + DOLMANP	DPM1	0.0704346	1.56521		0.0640571	0.0547339	0.0640571		0	0	0
DOLMANP -> DOLP + MANNAN	PMT2	0	0		0	0	0		0	0	0
DOLMANP -> DOLP + MANNAN	PMT5	0	0		0	0	0		0	0	0
DOLMANP -> DOLP + MANNAN	PMT1	0	0		0	0	0		0	0	0
DOLMANP -> DOLP + MANNAN	PMT6	0.0704346	1.56521		0.0640571	0.0547339	0.0640571		0	0	0
DOLMANP -> DOLP + MANNAN	PMT4	0	0		0	0	0		0	0	0
DOLMANP -> DOLP + MANNAN	PMT3	0	0		0	0	0		0	0	0
GL3P -> GL + PI	HOR2	0.7	15.5556		0.27	0.27	0.27		0.039	0.039	0.039
GL3P -> GL + PI	RHR2	0	0		0	0	0		0	0	0
CHIT -> CHITO + AC	CDA1	0	0		0	0	0		0	0	0
CHIT -> CHITO + AC	CDA2	0	0		0	0	0		0	0	0
DHA + NADPH <-> GL + NADP	YPR1	0	0		0	0	0		0	0	0
DHA + NADPH <-> GL + NADP	GCY1	0	0		0	0	0		0	0	0
DHA + ATP -> DHAP + ADP	DAK2	0	0		0	0	0		0	0	0
DHA + ATP -> DHAP + ADP	DAK1	0	0		0	0	0		0	0	0
DHAP + NADH -> GL3P + NAD	GPD1	0.7	15.5556		0.272227	0.271903	0.272227		0.0820753	0.0543188	0.0820753
DHAP + NADH -> GL3P + NAD	GPD2	0	0		0	0	0		0	0	0
GL + ATP -> GL3P + ADP	GUT1	0	0		0	0	0		0	0	0
GL3P + FADm -> DHAP + FADH2m	GUT2	0	0		0	0	0		0	0	0
DAGLY + 0.017 C100COA + 0.062 C120COA + 0.100 C140COA + 0.270 C160COA + 0.169 C161COA + 0.055 C180COA + 0.235 C181COA + 0.093 C182COA -> TAGLY + COA	DGA1	0.000574621	0.0127694		0.000522592	0.000446531	0.000522592		0	0	0
ATP + THIAMIN -> AMP + TPP	THI80 (THIAMIN)	3.48255e-07	7.73901e-06		3.16722e-07	2.70625e-07	3.16722e-07		0	0	0
ATP + TPP -> ADP + TPPP	THI80 (TPP)	3.48255e-07	7.73901e-06		3.16722e-07	2.70625e-07	3.16722e-07		0	0	0
AIR -> AHM + GLAL	U_49	0	0		0	0	0		0	0	0
AHM + ATP -> AHMP + ADP	THI20 (AHM)	0	0		0	0	0		0	0	0
AHM + ATP -> AHMP + ADP	THI21	0	0		0	0	0		0	0	0
AHM + ATP -> AHMP + ADP	THI22	0	0		0	0	0		0	0	0
AHMP + ATP -> AHMPP + ADP	THI20 (AHMP)	0	0		0	0	0		0	0	0
GAP + PYR -> DTP + CO2	U_50	0	0		0	0	0		0	0	0
ASER + CYS + GLY + DTP -> GABA + THZP + AC + 4 CO2 + NH3	U_51	0	0		0	0	0		0	0	0
THZ + ATP -> THZP + ADP	THI6 (first half)	0	0		0	0	0		0	0	0
THZP + AHMPP -> THMP + PPI	THI6 (second half)	0	0		0	0	0		0	0	0
THMP + ATP <-> TPP + ADP	U_52	0	0		0	0	0		0	0	0
THMP -> THIAMIN + PI	U_53	0	0		0	0	0		0	0	0
GTP -> D6RSP5P + FOR + PPI	RIB1	3.48255e-07	7.73901e-06		3.16722e-07	2.70625e-07	3.16722e-07		0	0	0
D6RSP5P + NADPH -> D6RTP5P + NADP	RIB7	3.48255e-07	7.73901e-06		3.16722e-07	2.70625e-07	3.16722e-07		0	0	0
D6RTP5P -> A6RP5P2 + NH3	RIB2	3.48255e-07	7.73901e-06		3.16722e-07	2.70625e-07	3.16722e-07		0	0	0
RL5P -> DB4P + FOR	RIB3	3.48255e-07	7.73901e-06		3.16722e-07	2.70625e-07	3.16722e-07		0	0	0
DB4P + A6RP5P2 -> D8RL + PI	RIB4	3.48255e-07	7.73901e-06		3.16722e-07	2.70625e-07	3.16722e-07		0	0	0
2 D8RL -> RIBFLAV + RADP	RIB5	1.74128e-07	3.8695e-06		1.58361e-07	1.35312e-07	1.58361e-07		0	0	0
RIBFLAV + ATP -> FMN + ADP	FMN1	8.70638e-08	1.93475e-06		7.91806e-08	6.76562e-08	7.91806e-08		0	0	0
RIBFLAVm + ATPm -> FMNm + ADPm	FMN1 (m)	0	0		0	0	0		0	0	0
FMN + ATP -> FAD + PPI	FAD1	8.70638e-08	1.93475e-06		7.91806e-08	6.76562e-08	7.91806e-08		0	0	0
FMNm + ATPm -> FADm + PPIm	U_54	0	0		0	0	0		0	0	0
PYRDX + ATP -> PYRDXP + ADP	U_55	0	0		0	0	0		0	0	0
PYRDXA + ATP -> PYRDXAP + ADP	U_56	0	0		0	0	0		0	0	0
PYRDXL + ATP -> PYRDXLP + ADP	U_57	0	0		0	0	0		0	0	0
PYRDXAP + O2 -> PYRDXLP + H2O2 + NH3	PDX3 (PYRDXAP)	0	0		0	0	0		0	0	0
PYRDXP + O2 -> PYRDXLP + H2O2	PDX3 (PYRDXP)	0	0		0	0	0		0	0	0
PYRDX + O2 -> PYRDXL + H2O2	PDX3 (PYRDX)	0	0		0	0	0		0	0	0
PYRDXA + O2 -> PYRDXL + H2O2 + NH3	PDX3 (PYRDXA)	0	0		0	0	0		0	0	0
PYRDXAP -> PYRDXA + PI	U_58	0	0		0	0	0		0	0	0
3 MALCOA -> CHCOA + 2 COA + 2 CO2	U_59	0	0		0	0	0		0	0	0
ALA + CHCOA <-> CO2 + COA + AONA	U_60	0	0		0	0	0		0	0	0
SAM + AONA <-> SAMOB + DANNA	BIO3	0	0		0	0	0		0	0	0
CO2 + DANNA + ATP <-> DTB + PI + ADP	BIO4	0	0		0	0	0		0	0	0
DTB + CYS + 2 SAM <-> BT + ALA + 2 MET + 2 DA	BIO2	0	0		0	0	0		0	0	0
GTP -> FOR + AHTDPTP	FOL2	0	0		0	0	0		0	0	0
AHTDPTP -> PPI + DHNPTERP	U_61	0	0		0	0	0		0	0	0
AHTDPTP -> DHNPTER + 3 PI	PHO8	0	0		0	0	0		0	0	0
DHNPTERP -> DHNPTER + PI	U_62	0	0		0	0	0		0	0	0
DHNPTER -> AHHDP + GLAL	FOL1 (DHNPTER)	0	0		0	0	0		0	0	0
AHHDP + ATP -> AMP + AHHDPPP	FOL1 (AHHDP)	0	0		0	0	0		0	0	0
CHOR + GLN -> ADCHOR + GLU	ABZ1	0	0		0	0	0		0	0	0
ADCHOR -> PYR + PABA	ABZ2	0	0		0	0	0		0	0	0
PABA + AHHDPPP -> PPI + DHPTERA	FOL1 (AHHDPPP)	0	0		0	0	0		0	0	0
PABA + AHHDP -> DHPTERA	FOL1 (PABA+AHHDP)	0	0		0	0	0		0	0	0
DHPTERA + ATP + GLU -> ADP + PI + DHF	FOL3	0	0		0	0	0		0	0	0
DHFm + NADPHm -> NADPm + THFm	DFR1 (NADPm)	0	0		0	0	0		0	0	0
DHF + NADPH -> NADP + THF	DFR1 (NADP)	0.00031343	0.00696511		0	0	0		0	0	0
ATPm + FTHFm -> ADPm + PIm + MTHFm	U_63	-8.70638e-08	-1.93475e-06		0	0	0		0	0	0
ATP + FTHF -> ADP + PI + MTHF	U_64	0.0060074	0.133498		0	0.00466828	0		0	0	0
THF + ATP + GLU -> ADP + PI + THFG	RMA1	0	0		0	0	0		0	0	0
THF + ATP + GLU -> ADP + PI + THFG	MET7	0	0		0	0	0		0	0	0
MYLENTHF + NADPH -> NADP + MTHF	MET12	0	0		0.00546346	0	0.00546346		0	0	0
MYLENTHFm + NADPHm -> NADPm + MTHFm	MET13	0	0		-7.91806e-08	-6.76562e-08	-7.91806e-08		0	0	0
MYLENTHFm + NADPm <-> MENYLTHFm + NADPHm	MIS1 (MYLENTHFm)	-7.83574e-07	-1.74128e-05		-6.33445e-07	-5.4125e-07	-6.33445e-07		0	0	0
MYLENTHF + NADP <-> MENYLTHF + NADPH	ADE3 (NADP)	0.0316027	0.702283		0.0232778	0.0245581	0.0232778		0.000114868	4.08501e-05	0.000114868
THFm + FORm + ATPm -> ADPm + PIm + FTHFm	MIS1 (THFm)	6.96511e-07	1.5478e-05		6.33445e-07	5.4125e-07	6.33445e-07		0	0	0
FORm <-> FOR	U_65	-6.96511e-07	-1.5478e-05		-6.33445e-07	-5.4125e-07	-6.33445e-07		0	0	0
THF + FOR + ATP -> ADP + PI + FTHF	ADE3 (THF)	0	0		0	0	0		0	0	0
MENYLTHFm <-> FTHFm	MIS1 (MENYLTHFm)	-7.83574e-07	-1.74128e-05		-6.33445e-07	-5.4125e-07	-6.33445e-07		0	0	0
MENYLTHF <-> FTHF	ADE3 (MENYLTHF)	0.0316027	0.702283		0.0232778	0.0245581	0.0232778		0.000114868	4.08501e-05	0.000114868
MYLENTHF + NAD -> MENYLTHF + NADH	MTD1	0	0		0	0	0		0	0	0
OIVAL + MYLENTHF -> DHPAN + THF	ECM31	0	0		0	0	0		0	0	0
DHPAN + NADPH -> NADP + PANT	PAN5	0	0		0	0	0		0	0	0
PANT + bALA + ATP -> AMP + PPI + PNTO	PAN6	0	0		0	0	0		0	0	0
PNTO + ATP -> ADP + 4PPNTO	YDR531W	5.5585e-06	0.000123522		0.000473963	4.31944e-06	0.000473963		5.74338e-05	2.0425e-05	5.74338e-05
4PPNTO + CTP + CYS -> CMP + PPI + 4PPNCYS	YIL083C	5.5585e-06	0.000123522		0.000473963	4.31944e-06	0.000473963		5.74338e-05	2.0425e-05	5.74338e-05
4PPNCYS -> CO2 + 4PPNTE	SIS2	5.5585e-06	0.000123522		0.000473963	4.31944e-06	0.000473963		5.74338e-05	2.0425e-05	5.74338e-05
4PPNCYS -> CO2 + 4PPNTE	VHS3	0	0		0	0	0		0	0	0
4PPNCYS -> CO2 + 4PPNTE	YKL088W	0	0		0	0	0		0	0	0
4PPNTE + ATP -> PPI + DPCOA	YGR277C	5.5585e-06	0.000123522		0.000473963	4.31944e-06	0.000473963		5.74338e-05	2.0425e-05	5.74338e-05
4PPNTEm + ATPm -> PPIm + DPCOAm	U_66	0	0		0	0	0		0	0	0
DPCOA + ATP -> ADP + COA	YDR196C	5.5585e-06	0.000123522		0.000473963	4.31944e-06	0.000473963		5.74338e-05	2.0425e-05	5.74338e-05
DPCOAm + ATPm -> ADPm + COAm	U_67	0	0		0	0	0		0	0	0
COA -> PAP + ACP	PPT2	0	0		0.000468908	0	0.000468908		0	0	0
SPRM + O2 -> SPRMD + 3AP + H2O2	FMS1	0	0		0	0	0		0	0	0
3AP + NAD -> bALA + NADH	ALD2	0	0		0	0	0		0	0	0
3AP + NAD -> bALA + NADH	ALD3	0	0		0	0	0		0	0	0
NAD -> AMP + NAMN	NPY1	0	0		0	0	0		0	0	0
NAMN -> R5P + NAM	U_68	0	0		0	0	0		0	0	0
NAM <-> NAC + NH3	PNC1	0	0		0	0	0		0	0	0
NAC + PRPP -> NACN + PPI	NPT1	0	0		0	0	0		0	0	0
CMUSA -> QA	U_69	0	0		0	0	0		0	0	0
QA + PRPP -> NACN + CO2 + PPI	BNA6	0	0		0	0	0		0	0	0
NAMN <-> NACN + NH3	U_70	-2.22045e-16	-4.93432e-15		0	0	0		0	0	0
NACN + ATP -> PPI + NAAD	NMA2	0	0		0	0	0		0	0	0
NACN + ATP -> PPI + NAAD	NMA1	0	0		0	0	0		0	0	0
NAAD + ATP + GLN -> NAD + AMP + PPI + GLU	QNS1	0	0		0	0	0		0	0	0
NAD + ATP -> NADP + ADP	UTR1	0	0		0	0	0		0	0	0
NAD + ATP -> NADP + ADP	YEF1	0	0		0	0	0		0	0	0
NADP -> NAD + PI	U_71	0	0		7.91806e-08	6.76562e-08	7.91806e-08		-2.22045e-16	0	0
GSN + PI <-> GN + R1P	PNP1 (GSN)	0	0		0	0	0		0	0	0
QAm + PRPPm -> NACNm + CO2m + PPIm	BNA6 (m)	0	0		0	0	0		0	0	0
NACNm + ATPm -> PPIm + NAADm	NMA1 (m)	0	0		0	0	0		0	0	0
NAADm + ATPm + GLNm -> NADm + AMPm + PPIm + GLUm	QNS1 (m)	0	0		0	0	0		0	0	0
NADm + ATPm -> NADPm + ADPm	POS5	0	0		0	0	0		0	0	0
NADPm -> NADm + PIm	U_73	0	0		0	0	0		0	0	0
GSN + PI <-> GN + R1P	PNP1 (m)	0	0		0	0	0		0	0	0
SUCCCOAm + GLYm -> ALVm + COAm + CO2m	HEM1	0	0		0	0	0		0	0	0
ALV <-> ALVm	U_74	0	0		0	0	0		0	0	0
2 ALV -> PBG	HEM2	0	0		0	0	0		0	0	0
4 PBG -> HMB + 4 NH3	HEM3	0	0		0	0	0		0	0	0
HMB -> UPRG	HEM4	0	0		0	0	0		0	0	0
UPRG -> 4 CO2 + CPP	HEM12	0	0		0	0	0		0	0	0
O2 + CPP + NADPH -> 2 CO2 + PPPHG + NADP	HEM13	0	0		0	0	0		0	0	0
PPPHG <-> PPPHGm	U_75	0	0		0	0	0		0	0	0
3 O2m + 2 PPPHGm -> 2 PPPHm	HEM14	0	0		0	0	0		0	0	0
PPPHm -> PTHm	HEM15	0	0		0	0	0		0	0	0
FPPm + IPPPm -> GGPPm + PPIm	BTS1	0	0		0	0	0		0	0	0
GGPPm + IPPPm -> GFPPm + PPIm	U_76	0	0		0	0	0		0	0	0
GFPPm + IPPPm -> HPPm + PPIm	COQ1	0	0		0	0	0		0	0	0
FPP <-> FPPm	U_77	0	0		0	0	0		0	0	0
CHOR <-> CHORm	U_78	0	0		0	0	0		0	0	0
CHORm -> 4HBZm + PYRm	U_79	0	0		0	0	0		0	0	0
4HBZm + HPPm -> H4HBZm + PPIm	COQ2	0	0		0	0	0		0	0	0
H4HBZm + O2m + NADPHm -> D4HBZm + NADPm	U_80	0	0		0	0	0		0	0	0
D4HBZm + SAMm -> M4HBZm + SAHm	COQ3 (D4HBZ)	0	0		0	0	0		0	0	0
M4HBZm -> 2HPMPm + CO2m	U_81	0	0		0	0	0		0	0	0
2HPMPm + O2m -> 2HPMBm	COQ6	0	0		0	0	0		0	0	0
2HPMBm + SAMm -> 2HPMMBm + SAHm	COQ5	0	0		0	0	0		0	0	0
2HPMMBm + O2m + NADPHm -> 2HMHMBm + NADPm	CAT5	0	0		0	0	0		0	0	0
2HMHMBm + SAMm -> QH2m + SAHm	COQ3 (2HMHMB)	0	0		0	0	0		0	0	0
O2 <-> O2m	U_82	0	0		0	0	0		0	0	0
CO2 <-> CO2m	U_83	-0.410068	-9.11262		-0.548483	-0.850301	-0.403082		-0.200153	-0.199703	-0.0771685
ETH <-> ETHm	U_84	-0.171321	-3.80714		-0.306816	-0.642339	-0.169233		0.200096	0.0705605	0.071426
ACAL <-> ACALm	U_85	0.171321	3.80714		0.306816	0.642339	0.169233		-0.200096	-0.0705605	-0.071426
NH3 <-> NH3m	U_86	-0.0183746	-0.408324		-0.180129	-0.667115	-0.0386372		-2.87169e-05	-0.0645715	-2.87169e-05
THFm <-> THF	U_87	-0.0319161	-0.709246		-0.0287412	-0.024558	-0.0287412		-0.000114868	-4.08501e-05	-0.000114868
MYLENTHFm <-> MYLENTHF	U_88	0.0319162	0.709248		0.0290263	0.0248017	0.0290263		0.000114868	4.08501e-05	0.000114868
SERm <-> SER	U_89	-0.0137149	-0.304776		0.150945	0.642314	0.00945325		-8.61507e-05	0.0645306	-8.61507e-05
GLYm <-> GLY	U_90	-0.00483378	-0.107417		-0.331233	-1.30943	-0.0482488		5.74338e-05	-0.129102	5.74338e-05
OICAPm <-> OICAP	U_91	-0.0257709	-0.572686		-0.0234375	-0.0200262	-0.0234375		0	0	0
PROm <-> PRO	U_92	0	0		0	0	0		0	0	0
CMPm <-> CMP	U_93	-0.000522383	-0.0116085		-0.000475084	-0.000405937	-0.000190033		0	0	0
ACm <-> AC	ADY2 (ACm)	0	0		0	0	0		0	0	0
THRm <-> THR	U_95	0	0		0	0	0		0	0	0
AKAm -> AKA	U_96	0	0		0	0	0		0	0	0
VALm <-> VAL	U_97	-0.121454	-2.69898		-0.123522	-0.105544	-0.123522		0	0	0
CITm + ICIT <-> CIT + ICITm	CTP1 (ICIT)	0	0		0	0	0		0	0	0
ADP + ATPm -> ADPm + ATP	AAC1	0	0		0	0	0		0	0	0
ADP + ATPm -> ADPm + ATP	PET9	0	0		0	0	0		0	0	0
ADP + ATPm <-> ADPm + ATP	AAC3	-0.0393357	-0.874126		-0.04837	-0.0417306	-0.0465576		-0.100062	-0.067566	-0.0385699
PI <-> PIm	MIR1	-0.0396839	-0.881865		-0.0486867	-0.0417306	-0.0468743		-0.171854	-0.0930973	-0.110362
MAL + PIm -> MALm + PI	DIC1 (MAL)	0	0		0	0	0		0	0	0
SUCC + PIm -> SUCCm + PI	DIC1 (SUCC)	0	0		0	0	0		0	0	0
CIT + MALm <-> CITm + MAL	CTP1 (MAL)	-0.0887181	-1.97151		-0.0806851	-0.0689418	-0.0806851		0	0	-0.00568513
IPPMAL <-> IPPMALm	U_99	-0.0257709	-0.572686		-0.0234375	-0.0200262	-0.0234375		0	0	0
LAC <-> LACm	U_100	0	0		0	0	0		0	0	0
PYR <-> PYRm	YIA6	0	0		0	0	0		0	0	0
PYR <-> PYRm	YEA6	0.19378	4.30622		0.164107	0.0071987	0.168017		-0.200124	-0.135132	-0.0771398
GLUm <-> GLU	AGC1 (GLU)	0.010883	0.241844		-0.00316722	-0.00270625	-0.00316722		0	0	0
ORN <-> ORNm	ORT1	-0.0140173	-0.311495		-0.0258129	-0.0220559	-0.0258129		0	0	0
OIVAL <-> OIVALm	U_101	-0.144526	-3.21169		-0.144505	-0.123473	-0.144505		0	0	0
OMVAL <-> OMVALm	U_102	0	0		0	0	0		0	0	0
FAD + FMNm -> FADm + FMN	FLX1	0	0		0	0	0		0	0	0
RIBFLAV <-> RIBFLAVm	U_103	0	0		0	0	0		0	0	0
4PPNTE <-> 4PPNTEm	U_104	0	0		0	0	0		0	0	0
PRPP <-> PRPPm	U_105	0	0		0	0	0		0	0	0
DHF <-> DHFm	U_106	0	0		0.00028505	0.000243562	0.00028505		0	0	0
QA <-> QAm	U_107	0	0		0	0	0		0	0	0
SAM <-> SAMm	U_108	0	0		0	0	0		0	0	0
SAH <-> SAHm	U_109	0	0		0	0	0		0	0	0
DCTPm -> DCTP	U_110	0.000522383	0.0116085		0.000475084	0.000405937	0.000190033		0	0	0
LGT -> LGTm	U_111	0	0		0	0	0		0	0	0
H2O2 <-> H2O2m	U_112	0	0		0	0	0		0	0	0
SUCC + FUMm -> SUCCm + FUM	SFC1	0	0		0	0	0		0	0	0
AKGm + AKA <-> AKG + AKAm	ODC1	0	0		0	0	0		0	0	0
AKGm + AKA <-> AKG + AKAm	ODC2	-0.0249003	-0.553339		-0.0226457	-0.0193497	-0.0226457		0	0	0
ASP <-> ASPm	AGC1 (ASP)	0	0		0	0	0		0	0	0
ASP + GLUm <-> ASPm + GLU	AGC1 (ASP+GLU)	0	0		0	0	0		0	0	0
GL3P -> GL3Pm	U_113	0	0		0	0	0		0.0143584	0.00510626	0.0143584
CTP -> CTPm	U_114	0	0		0	0	0		0	0	0
ACCOAm -> COAm + ACm	ACH1 (ACCOAm)	0	0		0	0	0		0	0	0
ACCOAm + OIVALm -> COAm + IPPMALm	LEU9	0	0		0	0	0		0	0	0
ACCOA + OIVAL -> COA + IPPMAL	LEU4	0	0		0	0	0		0	0	0
ACCOA + COAm <-> ACCOAm + COA	CAT2, CRC1	-0.0265551	-0.590113		-0.0246196	0.111586	-0.026432		0.115743	0.0778602	0.0496304
OA <-> OAm	OAC1	0.130822	2.90716		0.131104	0.112823	0.127194		0.200124	0.135132	0.0771398
ATP -> ADP + PI	U_116	0	0		0	0	0		0	0	0
ATP -> ADP + PI + Hext	PMP1	0	0		0	0	0		0	0	0
ATP -> ADP + PI + Hext	PMP2	0	0		0	0	0		0	0	0
ATP -> ADP + PI + Hext	PMA1	0	0		0	0	0		0	0	0
ATP -> ADP + PI + Hext	PMA2	0	0		0	0	0		0.0231466	0	0.0948516
MELI -> GLC + GLAC	YBR184W (MELI)	0	0		0	0	0		0	0	0
LACTOxt -> GLCxt + GLACxt	YBR184W (LACTO)	0	0		0	0	0		0	0	0
RAFxt -> GLACxt + SUCxt	YBR184W (RAF)	0	0		0	0	0		0	0	0
EPMxt <-> MANxt + GLACxt	YBR184W (EPM)	0	0		0	0	0		0	0	0
GGLxt <-> GLxt + GLACxt	YBR184W (GGL)	0	0		0	0	0		0	0	0
TRExt -> 2 GLCxt	ATH1	0	0		0	0	0		0	0	0
TRE -> 2 GLC	NTH2	0	0		0	0	0		0	0	0
TRE -> 2 GLC	NTH1	0	0		0	0	0		0	0	0
OBUT <-> OBUTm	U_117	0.0168033	0.373407		0.0152819	0.0130577	0.0152819		0	0	0
GLCxt -> GLC	HXT4 (GLC)	4.5	100		3.5	3.5	3.5		0	0	0
GLCxt -> GLC	GAL2 (GLC)	0	0		0	0	0		0	0	0
GLCxt -> GLC	HXT11 (GLC)	0	0		0	0	0		0	0	0
GLCxt -> GLC	STL1 (GLC)	0	0		0	0	0		0	0	0
GLCxt -> GLC	HXT1 (GLC)	0	0		0	0	0		0	0	0
GLCxt -> GLC	HXT13 (GLC)	0	0		0	0	0		0	0	0
GLCxt -> GLC	HXT15 (GLC)	0	0		0	0	0		0	0	0
GLCxt -> GLC	HXT16 (GLC)	0	0		0	0	0		0	0	0
GLCxt -> GLC	HXT10 (GLC)	0	0		0	0	0		0	0	0
GLCxt -> GLC	HXT17 (GLC)	0	0		0	0	0		0	0	0
GLCxt -> GLC	HXT2 (GLC)	0	0		0	0	0		0	0	0
GLCxt -> GLC	HXT3 (GLC)	0	0		0	0	0		0	0	0
GLCxt -> GLC	HXT5 (GLC)	0	0		0	0	0		0	0	0
GLCxt -> GLC	HXT6 (GLC)	0	0		0	0	0		0	0	0
GLCxt -> GLC	HXT7 (GLC)	0	0		0	0	0		0	0	0
GLCxt -> GLC	HXT8 (GLC)	0	0		0	0	0		0	0	0
GLCxt -> GLC	HXT9 (GLC)	0	0		0	0	0		0	0	0
GLACxt -> GLAC	GAL2 (GLAC)	0	0		0	0	0		0	0	0
GLACxt -> GLAC	HXT10 (GLAC)	0	0		0	0	0		0	0	0
GLACxt -> GLAC	HXT11 (GLAC)	0	0		0	0	0		0	0	0
GLACxt -> GLAC	HXT14	0	0		0	0	0		0	0	0
GLACxt -> GLAC	HXT9 (GLAC)	0	0		0	0	0		0	0	0
GLACxt -> GLAC	STL1 (GLAC)	0	0		0	0	0		0	0	0
GLUxt <-> GLU	AGP3	0	0		0	0	0		0	0	0
GLUxt <-> GLU	GAP1	0	0		0	0	0		0	0	0
GLUxt <-> GLU	AGP1	0	0		0	0	0		0	0	0
GLUxt <-> GLU	DIP5	0	0		0	0	0		0	0	0
FRUxt -> FRU	HXT1 (FRU)	0	0		0	0	0		0	0	0
FRUxt -> FRU	HXT10 (FRU)	0	0		0	0	0		0	0	0
FRUxt -> FRU	HXT11 (FRU)	0	0		0	0	0		0	0	0
FRUxt -> FRU	HXT13 (FRU)	0	0		0	0	0		0	0	0
FRUxt -> FRU	HXT15 (FRU)	0	0		0	0	0		0	0	0
FRUxt -> FRU	HXT16 (FRU)	0	0		0	0	0		0	0	0
FRUxt -> FRU	HXT17 (FRU)	0	0		0	0	0		0	0	0
FRUxt -> FRU	HXT2 (FRU)	0	0		0	0	0		0	0	0
FRUxt -> FRU	HXT3 (FRU)	0	0		0	0	0		0	0	0
FRUxt -> FRU	HXT4 (FRU)	0	0		0	0	0		0	0	0
FRUxt -> FRU	HXT5 (FRU)	0	0		0	0	0		0	0	0
FRUxt -> FRU	HXT6 (FRU)	0	0		0	0	0		0	0	0
FRUxt -> FRU	HXT7 (FRU)	0	0		0	0	0		0	0	0
FRUxt -> FRU	HXT8 (FRU)	0	0		0	0	0		0	0	0
FRUxt -> FRU	HXT9 (FRU)	0	0		0	0	0		0	0	0
MANxt -> MAN	HXT1 (MAN)	0	0		0	0	0		0	0	0
MANxt -> MAN	HXT10 (MAN)	0	0		0	0	0		0	0	0
MANxt -> MAN	HXT11 (MAN)	0	0		0	0	0		0	0	0
MANxt -> MAN	HXT13 (MAN)	0	0		0	0	0		0	0	0
MANxt -> MAN	HXT15 (MAN)	0	0		0	0	0		0	0	0
MANxt -> MAN	HXT16 (MAN)	0	0		0	0	0		0	0	0
MANxt -> MAN	HXT17 (MAN)	0	0		0	0	0		0	0	0
MANxt -> MAN	HXT2 (MAN)	0	0		0	0	0		0	0	0
MANxt -> MAN	HXT3 (MAN)	0	0		0	0	0		0	0	0
MANxt -> MAN	HXT4 (MAN)	0	0		0	0	0		0	0	0
MANxt -> MAN	HXT5 (MAN)	0	0		0	0	0		0	0	0
MANxt -> MAN	HXT6 (MAN)	0	0		0	0	0		0	0	0
MANxt -> MAN	HXT7 (MAN)	0	0		0	0	0		0	0	0
MANxt -> MAN	HXT8 (MAN)	0	0		0	0	0		0	0	0
MANxt -> MAN	HXT9 (MAN)	0	0		0	0	0		0	0	0
SUCxt -> GLCxt + FRUxt	SUC2	0	0		0	0	0		0	0	0
MLTxt + Hext <-> MLT	MAL31	0	0		0	0	0		0	0	0
MALxt + AKG <-> MAL + AKGxt	U_118	0	0		0	-0.0631568	0		0	-0.00449421	0
ARABxt <-> ARAB	U_119	0	0		0	0	0		0	0	0
GL <-> GLxt	FPS1	0.7	15.5556		0.27	0.27	0.27		0.039	0.039	0.039
GLxt -> GL	GUP1	0	0		0	0	0		0	0	0
GLxt -> GL	GUP2	0	0		0	0	0		0	0	0
LACxt + Hext -> LAC	JEN1 (LAC)	0	0		0	0	0		0	0	0
MELIxt + Hext -> MELI	U_120	0	0		0	0	0		0	0	0
RIBxt + Hext -> RIB	U_121	0	0		0	0	0		0	0	0
TRExt + Hext -> TRE	U_122	0	0		0	0	0		0	0	0
LLACxt + Hext -> LLAC	JEN1 (LLAC)	0	0		0	0	0		0	0	0
ALAxt + Hext <-> ALA	GAP1 (ALA)	0	0		0	0	0		0	0	0
ALAxt + Hext <-> ALA	DIP5 (ALA)	0	0		0	0	0		0	0	0
ALAxt + Hext <-> ALA	AGP1 (ALA)	0	0		0	0	0		0	0	0
ALAxt + Hext <-> ALA	TAT2 (ALA)	0	0		0	0	0		0	0	0
ALAxt + Hext <-> ALA	PUT4 (ALA)	0	0		0	0	0		0	0	0
ARGxt + Hext <-> ARG	GAP1 (ARG)	0	0		0	0	0		0	0	0
ARGxt + Hext <-> ARG	CAN1 (ARG)	0	0		0	0	0		0	0	0
ARGxt + Hext <-> ARG	ALP1	0	0		0	0	0		0	0	0
ASNxt + Hext <-> ASN	GAP1 (ASN)	0	0		0	0	0		0	0	0
ASNxt + Hext <-> ASN	AGP1 (ASN)	0	0		0	0	0		0	0	0
ASNxt + Hext <-> ASN	GNP1 (ASN)	0	0		0	0	0		0	0	0
ASNxt + Hext <-> ASN	DIP5 (ASN)	0	0		0	0	0		0	0	0
ASPxt + Hext <-> ASP	AGP3 (ASP)	0	0		0	0	0		0	0	0
ASPxt + Hext <-> ASP	GAP1 (ASP)	0	0		0	0	0		0	0	0
ASPxt + Hext <-> ASP	DIP5 (ASP)	0	0		0	0	0		0	0	0
CYSxt + Hext <-> CYS	GAP1 (CYS)	0	0		0	0	0		0	0	0
CYSxt + Hext <-> CYS	GNP1 (CYS)	0	0		0	0	0		0	0	0
CYSxt + Hext <-> CYS	BAP2 (CYS)	0	0		0	0	0		0	0	0
CYSxt + Hext <-> CYS	BAP3 (CYS)	0	0		0	0	0		0	0	0
CYSxt + Hext <-> CYS	TAT1 (CYS)	0	0		0	0	0		0	0	0
CYSxt + Hext <-> CYS	TAT2 (CYS)	0	0		0	0	0		0	0	0
GLYxt + Hext <-> GLY	GAP1 (GLY)	0	0		0	0	0		0	0	0
GLYxt + Hext <-> GLY	TAT2 (GLY)	0	0		0	0	0		0	0	0
GLYxt + Hext <-> GLY	DIP5 (GLY)	0	0		0	0	0		0	0	0
GLYxt + Hext <-> GLY	PUT4 (GLY)	0	0		0	0	0		0	0	0
GLNxt + Hext <-> GLN	GAP1 (GLN)	0	0		0	0	0		0	0	0
GLNxt + Hext <-> GLN	AGP1 (GLN)	0	0		0	0	0		0	0	0
GLNxt + Hext <-> GLN	GNP1 (GLN)	0	0		0	0	0		0	0	0
GLNxt + Hext <-> GLN	DIP5 (GLN)	0	0		0	0	0		0	0	0
HISxt + Hext <-> HIS	HIP1	0	0		0	0	0		0	0	0
HISxt + Hext <-> HIS	GAP1 (HIS)	0	0		0	0	0		0	0	0
HISxt + Hext <-> HIS	AGP1 (HIS)	0	0		0	0	0		0	0	0
HISxt + Hext <-> HIS	TAT1 (HIS)	0	0		0	0	0		0	0	0
ILExt + Hext <-> ILE	TAT1 (ILE)	0	0		0	0	0		0	0	0
ILExt + Hext <-> ILE	GAP1 (ILE)	0	0		0	0	0		0	0	0
ILExt + Hext <-> ILE	AGP1 (ILE)	0	0		0	0	0		0	0	0
ILExt + Hext <-> ILE	BAP2 (ILE)	0	0		0	0	0		0	0	0
ILExt + Hext <-> ILE	BAP3 (ILE)	0	0		0	0	0		0	0	0
ILExt + Hext <-> ILE	TAT1 (ILE, obsolete)	0	0		0	0	0		0	0	0
LEUxt + Hext <-> LEU	TAT1 (LEU)	0	0		0	0	0		0	0	0
LEUxt + Hext <-> LEU	GAP1 (LEU)	0	0		0	0	0		0	0	0
LEUxt + Hext <-> LEU	AGP1 (LEU)	0	0		0	0	0		0	0	0
LEUxt + Hext <-> LEU	BAP2 (LEU)	0	0		0	0	0		0	0	0
LEUxt + Hext <-> LEU	BAP3 (LEU)	0	0		0	0	0		0	0	0
LEUxt + Hext <-> LEU	TAT1 (LEU, obsolete)	0	0		0	0	0		0	0	0
LEUxt + Hext <-> LEU	GNP1 (LEU)	0	0		0	0	0		0	0	0
METxt + Hext <-> MET	GAP1 (MET)	0	0		0	0	0		0	0	0
METxt + Hext <-> MET	AGP1 (MET)	0	0		0	0	0		0	0	0
METxt + Hext <-> MET	GNP1 (MET)	0	0		0	0	0		0	0	0
METxt + Hext <-> MET	BAP2 (MET)	0	0		0	0	0		0	0	0
METxt + Hext <-> MET	BAP3 (MET)	0	0		0	0	0		0	0	0
METxt + Hext <-> MET	MUP1	0	0		0	0	0		0	0	0
METxt + Hext <-> MET	MUP3	0	0		0	0	0		0	0	0
PHExt + Hext <-> PHE	GAP1 (PHE)	0	0		0	0	0		0	0	0
PHExt + Hext <-> PHE	AGP1 (PHE)	0	0		0	0	0		0	0	0
PHExt + Hext <-> PHE	TAT2 (PHE)	0	0		0	0	0		0	0	0
PHExt + Hext <-> PHE	BAP2 (PHE)	0	0		0	0	0		0	0	0
PHExt + Hext <-> PHE	BAP3 (PHE)	0	0		0	0	0		0	0	0
PROxt + Hext <-> PRO	GAP1 (PRO)	0	0		0	0	0		0	0	0
PROxt + Hext <-> PRO	PUT4 (PRO)	0	0		0	0	0		0	0	0
TRPxt + Hext <-> TRP	TAT1 (TRP)	0	0		0	0	0		0	0	0
TRPxt + Hext <-> TRP	GAP1 (TRP)	0	0		0	0	0		0	0	0
TRPxt + Hext <-> TRP	TAT1 (TRP, obsolete)	0	0		0	0	0		0	0	0
TRPxt + Hext <-> TRP	TAT2 (TRP)	0	0		0	0	0		0	0	0
TRPxt + Hext <-> TRP	BAP2 (TRP)	0	0		0	0	0		0	0	0
TRPxt + Hext <-> TRP	BAP3 (TRP)	0	0		0	0	0		0	0	0
TYRxt + Hext <-> TYR	TAT1 (TYR)	0	0		0	0	0		0	0	0
TYRxt + Hext <-> TYR	GAP1 (TYR)	0	0		0	0	0		0	0	0
TYRxt + Hext <-> TYR	AGP1 (TYR)	0	0		0	0	0		0	0	0
TYRxt + Hext <-> TYR	BAP2 (TYR)	0	0		0	0	0		0	0	0
TYRxt + Hext <-> TYR	TAT1 (TYR, obsolete)	0	0		0	0	0		0	0	0
TYRxt + Hext <-> TYR	TAT2 (TYR)	0	0		0	0	0		0	0	0
TYRxt + Hext <-> TYR	BAP3 (TYR)	0	0		0	0	0		0	0	0
VALxt + Hext <-> VAL	GAP1 (VAL)	0	0		0	0	0		0	0	0
VALxt + Hext <-> VAL	AGP1 (VAL)	0	0		0	0	0		0	0	0
VALxt + Hext <-> VAL	BAP3 (VAL)	0	0		0	0	0		0	0	0
VALxt + Hext <-> VAL	TAT1 (VAL)	0	0		0	0	0		0	0	0
VALxt + Hext <-> VAL	BAP2 (VAL)	0	0		0	0	0		0	0	0
SERxt + Hext <-> SER	AGP3 (SER)	0	0		0	0	0		0	0	0
SERxt + Hext <-> SER	AGP1 (SER)	0	0		0	0	0		0	0	0
SERxt + Hext <-> SER	GNP1 (SER)	0	0		0	0	0		0	0	0
SERxt + Hext <-> SER	GAP1 (SER)	0	0		0	0	0		0	0	0
SERxt + Hext <-> SER	DIP5 (SER)	0	0		0	0	0		0	0	0
THRxt + Hext <-> THR	TAT1 (THR)	0	0		0	0	0		0	0	0
THRxt + Hext <-> THR	AGP1 (THR)	0	0		0	0	0		0	0	0
THRxt + Hext <-> THR	GAP1 (THR)	0	0		0	0	0		0	0	0
THRxt + Hext <-> THR	GNP1 (THR)	0	0		0	0	0		0	0	0
LYSxt + Hext <-> LYS	LYP1	0	0		0	0	0		0	0	0
LYSxt + Hext <-> LYS	GAP1 (LYS)	0	0		0	0	0		0	0	0
SAMxt + Hext -> SAM	SAM3	0	0		0	0	0		0	0	0
GABAxt + Hext -> GABA	PUT4 (GABA)	0	0		0	0	0		0	0	0
GABAxt + Hext -> GABA	UGA4 (GABA)	0	0		0	0	0		0	0	0
CHOxt + Hext -> CHO	HNM1	0	0		0	0	0		0	0	0
ALVxt + Hext -> ALV	UGA4 (ALV)	0	0		0	0	0		0	0	0
ORNxt + Hext <-> ORN	GAP1 (ORN)	0	0		0	0	0		0	0	0
ORNxt + Hext <-> ORN	CAN1 (ORN)	0	0		0	0	0		0	0	0
PTRSCxt + Hext -> PTRSC	AGP2 (PTRSC)	0	0		0	0	0		0	0	0
SPRMDxt + Hext -> SPRMD	AGP2 (SPRMD)	0	0		0	0	0		0	0	0
URAxt + Hext -> URA	FUR4	0	0		0	0	0		0	0	0
CYTSxt + Hext -> CYTS	FCY2 (CYTS)	0	0		0	0	0		0	0	0
ADxt + Hext -> AD	FCY2 (AD)	0	0		0	0	0		0	0	0
GNxt + Hext <-> GN	FCY2 (GN)	0	0		0	0	0		0	0	0
CYTSxt + Hext -> CYTS	FCY21 (CYTS)	0	0		0	0	0		0	0	0
ADxt + Hext -> AD	FCY21 (AD)	0	0		0	0	0		0	0	0
GNxt + Hext <-> GN	FCY21 (GN)	0	0		0	0	0		0	0	0
CYTSxt + Hext -> CYTS	FCY22 (CYTS)	0	0		0	0	0		0	0	0
ADxt + Hext -> AD	FCY22 (AD)	0	0		0	0	0		0	0	0
GNxt + Hext <-> GN	FCY22 (GN)	0	0		0	0	0		0	0	0
CYTSxt + Hext -> CYTS	TPN1 (CYTS)	0	0		0	0	0		0	0	0
ADxt + Hext -> AD	TPN1 (AD)	0	0		0	0	0		0	0	0
GNxt + Hext <-> GN	TPN1 (GN)	0	0		0	0	0		0	0	0
ADNxt + Hext -> ADN	U_126	0	0		0	0	0		0	0	0
GSNxt + Hext -> GSN	U_127	0	0		0	0	0		0	0	0
URIxt + Hext -> URI	FUI1	0	0		0	0	0		0	0	0
CYTDxt + Hext -> CYTD	U_128	0	0		0	0	0		0	0	0
INSxt + Hext -> INS	U_129	0	0		0	0	0		0	0	0
XTSINExt + Hext -> XTSINE	U_130	0	0		0	0	0		0	0	0
DTxt + Hext -> DT	U_131	0	0		0	0	0		0	0	0
DINxt + Hext -> DIN	U_132	0	0		0	0	0		0	0	0
DGxt + Hext -> DG	U_133	0	0		0	0	0		0	0	0
DAxt + Hext -> DA	U_134	0	0		0	0	0		0	0	0
DCxt + Hext -> DC	U_135	0	0		0	0	0		0	0	0
DUxt + Hext -> DU	U_136	0	0		0	0	0		0	0	0
MLTxt + Hext -> MLT	MAL11	0	0		0	0	0		0	0	0
HYXNxt + Hext <-> HYXN	U_138	0	0		0	0	0		0	0	0
LACALxt <-> LACAL	U_139	0	0		0	0	0		0	0	0
FALDxt -> FALD	U_140	0	0		0	0	0		0	0	0
XULxt + Hext -> XUL	U_141	0	0		0	0	0		0	0	0
XANxt <-> XAN	U_142	0	0		0	0	0		0	0	0
ACxt + Hext -> AC	ADY2 (AC)	0	0		0	0	0		0	0	0
FORxt <-> FOR	U_143	0	0		0	0	0		0	0	0
ETH <-> ETHxt	U_144	7.1	157.778		7.59717	7.66816	7.59717		0.9	0.9	0.9
SUCC <-> SUCCxt + Hext	U_145	0.019	0.422222		0.016	0.016	0.016		0.0058	0.0058	0.0058
PYRxt + Hext -> PYR	JEN1 (PYR)	0	0		0	0	0		0	0	0
UREAxt + 2 Hext <-> UREA	DUR3	0	0		0	0	0		0	0	0
NH3xt <-> NH3	MEP1	-90.312	-2006.93		-90.3565	-90.4227	-90.3565		-544.852	-544.852	-544.852
NH3xt <-> NH3	MEP2	45.4044	1008.99		45.4044	45.4044	45.4044		272.426	272.426	272.426
NH3xt <-> NH3	MEP3	45.4044	1008.99		45.4044	45.4044	45.4044		272.426	272.426	272.426
SLFxt -> SLF	SUL1	0	0		0	0	0		0	0	0
SLFxt -> SLF	SUL2	0	0		0	0	0		0	0	0
SLFxt -> SLF	YGR125W	0.00505535	0.112341		0.00506652	0.00392845	0.00506652		5.74338e-05	2.0425e-05	5.74338e-05
PIxt + Hext <-> PI	PHO90	7.93377	176.306		7.93377	7.93377	7.93377		47.6026	47.6026	47.6026
PIxt + Hext <-> PI	PHO87	7.93377	176.306		7.93377	7.93377	7.93377		47.6026	47.6026	47.6026
PIxt + Hext <-> PI	PHO89	7.93377	176.306		7.93377	7.93377	7.93377		0	0	0
PIxt + Hext <-> PI	PHO91	-31.7006	-704.458		-31.7042	-31.6451	-31.7042		47.6026	47.6026	47.6026
PIxt + Hext <-> PI	PHO84	7.93377	176.306		7.93377	7.93377	7.93377		-142.779	-142.798	-142.707
CIT <-> CITxt + Hext	U_146	0	0		0	0	0		0	0	0
FUM <-> FUMxt + Hext	U_147	0.0154475	0.343277		0.0153284	0.0107687	0.0153284		0	0	0
C140xt -> C140	FAT1 (C140)	0	0		0	0	0		0	0	0
C160xt -> C160	FAT1 (C160)	0	0		0	0	0		0	0	0
C180xt -> C180	FAT1 (C180)	0	0		0	0	0		0	0	0
AKG <-> AKGxt + Hext	U_151	0	0		0	0.0631568	0		0	0.00449421	0
PNTOxt + Hext <-> PNTO	FEN2	5.5585e-06	0.000123522		0.000473963	4.31944e-06	0.000473963		5.74338e-05	2.0425e-05	5.74338e-05
GLAL <-> GLALxt	U_152	0	0		0	0	0		0	0	0
ACAL <-> ACALxt	U_153	0	0		0	0	0		0	0	0
THIAMINxt + Hext -> THIAMIN	THI7	3.48255e-07	7.73901e-06		3.16722e-07	2.70625e-07	3.16722e-07		0	0	0
THIAMINxt + Hext -> THIAMIN	THI71	0	0		0	0	0		0	0	0
THIAMINxt + Hext -> THIAMIN	THI72	0	0		0	0	0		0	0	0
ATNxt -> ATN	DAL4	0	0		0	0	0		0	0	0
ATTxt -> ATT	DAL5	0	0		0	0	0		0	0	0
PAPxt <-> PAP	U_154	0	0		0	0	0		0	0	0
DTTPxt <-> DTTP	U_155	0	0		0	0	0		0	0	0
THYxt <-> THY + Hext	U_156	0	0		0	0	0		0	0	0
GA6Pxt <-> GA6P	U_157	0	0		0	0	0		0	0	0
BTxt + Hext <-> BT	VHT1	0	0		0	0	0		0	0	0
AONAxt + Hext <-> AONA	BIO5	0	0		0	0	0		0	0	0
DANNAxt + Hext <-> DANNA	U_158	0	0		0	0	0		0	0	0
OGTxt -> OGT	U_159	0	0		0	0	0		0	0	0
SPRMxt -> SPRM	U_160	0	0		0	0	0		0	0	0
O2xt <-> O2	U_161	0	0		0	0	0		0	0	0
CO2 <-> CO2xt	U_162	7.46501	165.889		7.9	7.9	7.9		1.18832	1.05378	1.18832
ERGOSTxt <-> ERGOST	AUS1 (ERGOST)	0.000609447	0.0135433		0.000554264	0.000473594	0.000554264		0	0	0
ZYMSTxt <-> ZYMST	AUS1 (ZYMST)	0	0		0	0	0		0	0	0
RIBFLAVxt + Hext -> RIBFLAV	U_163	0	0		0	0	0		0	0	0
NACxt + Hext -> NAC	U_164	0	0		0	0	0		0	0	0
PYRDXxt + Hext -> PYRDX	TPN1	0	0		0	0	0		0	0	0
PABAxt + Hext -> PABA	U_166	0	0		0	0	0		0	0	0
ALA -> ALAt	U_167	0	0		0	0	0		0	0	0
ALAm -> ALAt	U_168	0.0399623	0.888051		0.0363439	0.0310542	0.0363439		0	0	0
ARG -> ARGt	U_169	0.0140173	0.311495		0.0127481	0.0108927	0.0127481		0	0	0
ASN -> ASNt	U_170	0.00888051	0.197345		0.00807642	0.00690094	0.00807642		0	0	0
ASP -> ASPt	U_171	0.025858	0.574621		0.0235166	0.0200939	0.0235166		0	0	0
ASPm -> ASPt	U_172	0	0		0	0	0		0	0	0
CYS -> CYSt	U_173	0.000609447	0.0135433		0.000554264	0.000473594	0.000554264		0	0	0
GLU -> GLUt	U_174	0.0262933	0.584295		0.0239125	0.0204322	0.0239125		0	0	0
GLUm -> GLUt	U_175	0	0		0	0	0		0	0	0
GLN -> GLNt	U_176	0.0091417	0.203149		0.00831396	0.00710391	0.00831396		0	0	0
GLY -> GLYt	U_177	0.0252485	0.561078		0.0229624	0.0196203	0.0229624		0	0	0
GLYm -> GLYt	U_178	0	0		0	0	0		0	0	0
HIS -> HISt	U_179	0.00574621	0.127694		0.00522592	0.00446531	0.00522592		0	0	0
ILE -> ILEt	U_180	0	0		0	0	0		0	0	0
ILEm -> ILEt	U_181	0.0168033	0.373407		0.0152819	0.0130577	0.0152819		0	0	0
LEU -> LEUt	U_182	0	0		0	0	0		0	0	0
LEUm -> LEUt	U_183	0.0257709	0.572686		0.0234375	0.0200262	0.0234375		0	0	0
LYS -> LYSt	U_184	0.0249003	0.553339		0.0226457	0.0193497	0.0226457		0	0	0
MET -> METt	U_185	0.00444025	0.0986723		0.00403821	0.00345047	0.00403821		0	0	0
PHE -> PHEt	U_186	0.0116666	0.259257		0.0106102	0.00906594	0.0106102		0	0	0
PRO -> PROt	U_187	0.0143655	0.319234		0.0130648	0.0111633	0.0130648		0	0	0
PROm -> PROt	U_188	0	0		0	0	0		0	0	0
SER -> SERt	U_189	0.0161068	0.357929		0.0146484	0.0125164	0.0146484		0	0	0
SERm -> SERt	U_190	0	0		0	0	0		0	0	0
THR -> THRt	U_191	0.0166292	0.369538		0.0151235	0.0129223	0.0151235		0	0	0
THRm -> THRt	U_192	0	0		0	0	0		0	0	0
TRP -> TRPt	U_193	0.00243779	0.054173		0.00221706	0.00189437	0.00221706		0	0	0
TYR -> TYRt	U_194	0.00888051	0.197345		0.00807642	0.00690094	0.00807642		0	0	0
VAL -> VALt	U_195	0.0230719	0.512709		0.0209829	0.0179289	0.0209829		0	0	0
AMP -> AMPt	U_196	0.00444025	0.0986723		0.00403821	0.00345047	0.00403821		0	0	0
AMPm -> AMPt	U_197	0	0		0	0	0		0	0	0
GMP -> GMPt	U_198	0.00444025	0.0986723		0.00403821	0.00345047	0.00403821		0	0	0
UMP -> UMPt	U_199	0.00583328	0.129628		0.0053051	0.00453297	0.0053051		0	0	0
CMP -> CMPt	U_200	0.00435319	0.0967376		0.00395903	0.00338281	0.00395903		0	0	0
CMPm -> CMPt	U_201	0	0		0	0	0		0	0	0
DAMP -> DAMPt	U_202	0.00031343	0.00696511		0.00028505	0.000243562	0.00028505		0	0	0
DCMP -> DCMPt	U_203	0.000208953	0.0046434		0.000190033	0.000162375	0.000190033		0	0	0
DGMP -> DGMPt	U_204	0.000208953	0.0046434		0.000190033	0.000162375	0.000190033		0	0	0
DTMP -> DTMPt	U_205	0.00031343	0.00696511		0.00028505	0.000243562	0.00028505		0	0	0
PA -> PAt	U_206	5.22383e-05	0.00116085		4.75084e-05	4.05937e-05	4.75084e-05		0	0	0
PAm -> PAt	U_207	0	0		0	0	0		0	0	0
PS -> PSt	U_208	0.000174128	0.0038695		0.000158361	0.000135312	0.000158361		0	0	0
PSm -> PSt	U_209	0	0		0	0	0		0	0	0
PE -> PEt	U_210	0	0		0	0.000135312	0		0	0	0
PEm -> PEt	U_211	0.000174128	0.0038695		0.000158361	0	0.000158361		0	0	0
MIPC -> MIP2Ct	U_212	0.000515592	0.0114576		0.000468908	0.00040066	0.000468908		0	0	0
MIPC2 -> MIP2Ct	U_213	0	0		0	0	0		0	0	0
MIP2C -> MIP2Ct	U_214	0	0		0	0	0		0	0	0
MIP2C2 -> MIP2Ct	U_215	0	0		0	0	0		0	0	0
ERGOST -> ERGOSTt	U_216	0.000609447	0.0135433		0.000554264	0.000473594	0.000554264		0	0	0
ATP -> ATPt	U_217	2.08227	46.2727		1.89373	1.61811	1.89373		0	0	0
ATPm -> ATPt	U_218	0	0		0	0	0		0	0	0
ADPt -> ADP	U_219	2.08227	46.2727		1.89373	1.61811	1.89373		0	0	0
ADPt -> ADPm	U_220	0	0		0	0	0		0	0	0
PIt -> PI	U_221	2.0848	46.3288		1.89603	1.62007	1.89603		0	0	0
PIt -> PIm	U_222	0	0		0	0	0		0	0	0
0.459 ALAt + 0.161 ARGt + 0.102 ASNt + 0.297 ASPt + 0.007 CYSt + 0.302 GLUt + 0.105 GLNt + 0.290 GLYt + 0.066 HISt + 0.193 ILEt + 0.296 LEUt + 0.286 LYSt + 0.051 METt + 0.134 PHEt + 0.165 PROt + 0.185 SERt + 0.191 THRt + 0.028 TRPt + 0.102 TYRt + 0.265 VALt + 0.051 AMPt + 0.051 GMPt + 0.067 UMPt + 0.050 CMPt + 0.0036 DAMPt + 0.0024 DCMPt + 0.0024 DGMPt + 0.0036 DTMPt + 0.0066 TAGLY + 0.007 ERGOST…	U_223	0.0870638	1.93475		0.0791806	0.0676562	0.0791806		0	0	0
ACLACm <-> OHIVALm	ILV5 (ACLAC first half)	0	0		0	0	0		0	0	0
OHIVALm + NADPHm -> DHIVALm + NADPm	ILV5 (ACLAC second half)	0	0		0	0	0		0	0	0
ABUTm <-> HMOPm	ILV5 (ABUT first half)	0.0168033	0.373407		0.0152819	0.0130577	0.0152819		0	0	0
HMOPm + NADPHm -> DHMVALm + NADPm	ILV5 (ABUT second half)	0.0168033	0.373407		0.0152819	0.0130577	0.0152819		0	0	0
CHICAP <-> IPPMALE	LEU1 (first half)	-0.0257709	-0.572686		-0.0234375	-0.0200262	-0.0234375		0	0	0
IPPMALE <-> IPPMAL	LEU1 (second half)	-0.0257709	-0.572686		-0.0234375	-0.0200262	-0.0234375		0	0	0
C140ACP + 2 MALACP + 4 NADPH -> C180ACP + ACP + 4 NADP + 2 CO2	ELO1 (C140-C180)	0	0		0.000468908	0	0.000468908		0	0	0
C160ACP + MALACP + 2 NADPH -> C180ACP + ACP + 2 NADP + CO2	ELO1 (C160-C180)	0.000515592	0.0114576		0	0.00040066	0		0	0	0
C161ACP + MALACP + 2 NADPH -> C181ACP + ACP + 2 NADP + CO2	ELO1 (C161-C181)	0	0		0	0	0		0	0	0
DGMP + DATP <-> DGDP + DADP	GUK1 (DGMP+DATP)	-0.000724893	-0.0161087		-0.000659258	-0.000563306	-0.000659258		0	0	0
CYTD + ATP -> ADP + CMP	URK1 (CYTD+ATP)	0	0		0	0	0		0	0	0
CYTD + UTP -> UDP + CMP	URK1 (CYTD+UTP)	0	0		0	0	0		0	0	0
CYTD + ITP -> IDP + CMP	URK1 (CYTD+ITP)	0	0		0	0	0		0	0	0
URI + UTP -> UDP + UMP	URK1 (URI+UTP)	0	0		0	0	0		0	0	0
URI + ITP -> IDP + UMP	URK1 (URI+ITP)	0	0		0	0	0		0	0	0
CYTD + DATP -> DADP + CMP	URK1 (CYTD+DATP)	0	0		0	0	0		0	0	0
URI + DATP -> DADP + UMP	URK1 (URI+DATP)	0	0		0	0	0		0	0	0
URI + DGTP -> DGDP + UMP	URK1 (URI+DGTP)	0	0		0	0	0		0	0	0
CYTD + DGTP -> DGDP + CMP	URK1 (CYTD+DGTP)	0	0		0	0	0		0	0	0
CYTD + DTTP -> DTDP + CMP	URK1 (CYTD+DTTP)	0	0		0	0	0		0	0	0
URI + DTTP -> DTDP + UMP	URK1 (URI+DTTP)	0	0		0	0	0		0	0	0
URI + DCTP -> DCDP + UMP	URK1 (URI+DCTP)	0	0		0	0	0		0	0	0
URI + DUTP -> DUDP + UMP	URK1 (URI+DUTP)	0	0		0	0	0		0	0	0
CYT + DCTP -> DCDP + CMP	URK1 (CYT+DCTP)	0	0		0	0	0		0	0	0
CYT + DUTP -> DUDP + CMP	URK1 (CYT+DUTP)	0	0		0	0	0		0	0	0
SERm -> PYRm + NH3m	ILV1 (SER)	0	0		0	0	0		0	0	0
ACLACm + TPPm <-> PYRm + HTPPm	ILV2 / 6 (ACLAC_PYR)	0.0168033	0.373407		0.0152819	0.0130577	0.0152819		0	0	0
HTPPm + CO2m <-> PYRm + TPPm	ILV2 / 6 (CO2_PYR)	0	0		0	0	0		0	0	0
TPPm <-> TPP	U_224	0	0		0	0	0		0	0	0
P5C + NADH -> PRO + NAD	PRO3 (NAD)	0.0143655	0.319234		0.0130648	0.0111633	0.0130648		0	0	0
P5Cm + NADm -> NADHm + GLUm	PUT2 (NADm)	0	0		0	0	0		0	0	0
P5Cm + NADPm -> NADPHm + GLUm	PUT2 (NADPm)	0	0		0	0	0		0	0	0
DHFm + NADHm -> NADm + THFm	DFR1 (NADm)	0	0		0.00028505	0.000243562	0.00028505		0	0	0
DHF + NADH -> NAD + THF	DFR1 (NAD)	0	0		0	0	0		0	0	0
C180 + ATP + COA -> C180COA + AMP + PPI	FAA1 (C180)	0	0		0	0	0		0	0	0
C180 + ATP + COA -> C180COA + AMP + PPI	FAA2 (C180)	0	0		0	0	0		0	0	0
C180 + ATP + COA -> C180COA + AMP + PPI	FAA3 (C180)	0	0		0	0	0		0	0	0
C180 + ATP + COA -> C180COA + AMP + PPI	FAA4 (C180)	0	0		0	0	0		0	0	0
C181 + ATP + COA -> C181COA + AMP + PPI	FAA1 (C181)	0	0		0	0	0		0	0	0
C181 + ATP + COA -> C181COA + AMP + PPI	FAA2 (C181)	0	0		0	0	0		0	0	0
C181 + ATP + COA -> C181COA + AMP + PPI	FAA3 (C181)	0	0		0	0	0		0	0	0
C181 + ATP + COA -> C181COA + AMP + PPI	FAA4 (C181)	0.0027193	0.060429		0.00247308	0.00211314	0.00247308		0.0285446	0.0101512	0.0285446
C182 + ATP + COA -> C182COA + AMP + PPI	FAA1 (C182)	0	0		0	0	0		0	0	0
C182 + ATP + COA -> C182COA + AMP + PPI	FAA2 (C182)	0	0		0	0	0		0	0	0
C182 + ATP + COA -> C182COA + AMP + PPI	FAA3 (C182)	0	0		0	0	0		0	0	0
C182 + ATP + COA -> C182COA + AMP + PPI	FAA4 (C182)	0	0		0	0	0		0	0	0
MYOIxt -> MYOI	ITR1	0	0		0	0	0		0	0	0
NH3 -> NH3xt	ADY2 (NH3)	0	0		0	0	0		0	0	0
AC -> ACxt	U_225	0	0		0	0	0		0.053	0.053	0.053
MALCOAm + ACPm <-> MALACPm + COAm	FATsyn (MALCOAm)	0.0253178	0.562618		0.0225565	0.0196742	0.0207441		0.100062	0.067566	0.0385699
ACCOAm + ACPm <-> ACACPm + COAm	FATsyn (ACCOAm)	0.00378879	0.0841953		0.00344573	0.00294422	0.00344573		0.0156812	0.0102942	0.00537537
ACACPm + 4 MALACPm + 8 NADPHm -> 8 NADPm + C100ACPm + 4 CO2m + 4 ACPm	FATsyn (C100m))	9.30145e-05	0.00206699		8.45924e-05	7.22804e-05	8.45924e-05		0	0.000347226	0
ACACPm + 5 MALACPm + 10 NADPHm -> 10 NADPm + C120ACPm + 5 CO2m + 5 ACPm	FATsyn (C120m)	0.000339229	0.00753843		0.000308514	0.000263611	0.000308514		0.00356089	0.00126635	0
ACACPm + 6 MALACPm + 12 NADPHm -> 12 NADPm + C140ACPm + 6 CO2m + 6 ACPm	FATsyn (C140m)	0.000547144	0.0121588		0.00096651	0.000425179	0.00277894		0.00574338	0.0020425	0.00221651
ACACPm + 7 MALACPm + 14 NADPHm -> 14 NADPm + C160ACPm + 7 CO2m + 7 ACPm	FATsyn (C160m)	0.00250847	0.0557438		0.00181243	0.0019493	0		0.00321809	0.00551476	0
ACACPm + 8 MALACPm + 16 NADPHm -> 16 NADPm + C180ACPm + 8 CO2m + 8 ACPm	FATsyn (C180m)	0.000300929	0.00668731		0.000273681	0.000233848	0.000273681		0.00315886	0.00112338	0.00315886
C161ACPm + MALACPm + 2 NADPHm -> 2 NADPm + C181ACPm + CO2m + ACPm	U_226	0	0		0	0	0		0	0	0
COAm -> PAPm + ACPm	PPT2 (m)	0	0		0	0	0		0	0	0
PYRm + LAC -> LACm + PYR	U_227	0	0		0	0	0		0	0	0
NAD -> NADm	YIA6 (NAD)	0	0		0	0	0		0	0	0
AMP-> AMPm	YIA6 (AMP)	0	0		0	0	0		0	0	0
NAD -> NADm	YEA6 (NAD)	0	0		0	0	0		0	0	0
AMP-> AMPm	YEA6 (AMP)	0	0		0	0	0		0	0	0
CMPm + CTP -> CMP + CTPm	RIM2	0.000696511	0.015478		0.000633445	0.000405937	0.000348395		0.0287169	0.0102125	0.0287169
IPPP <-> IPPPm	U_228	0	0		0	0	0		0	0	0
NADH + FUM -> SUCC + NAD	YEL047C	0.00829115	0.184248		0.00626079	0.00767828	0.00626079		0.0058	0.0058	0.000114868
GL3P + 0.017 C100COA + 0.062 C120COA + 0.1 C140COA + 0.27 C160COA + 0.169 C161COA + 0.055 C180COA + 0.235 C181COA + 0.093 C182COA -> AGL3P + COA	GPT2 (GL3P)	0	0		0	0	0		0	0	0
DHAP + 0.017 C100COA + 0.062 C120COA + 0.1 C140COA + 0.27 C160COA + 0.169 C161COA + 0.055 C180COA + 0.235 C181COA + 0.093 C182COA -> ADHAP + COA	GPT2 (DHAP)	0	0		0	0	0		0	0	0
C100COAm + COA <-> C100COA + COAm	U_229 (C100)	9.30145e-05	0.00206699		8.45924e-05	7.22804e-05	8.45924e-05		0	0.000347226	0
C120COAm + COA <-> C120COA + COAm	U_229 (C120)	0.000339229	0.00753843		0.000308514	0.000263611	0.000308514		0.00356089	0.00126635	0
C140COAm + COA <-> C140COA + COAm	U_229 (C140)	0.000547144	0.0121588		0.00096651	0.000425179	0.00277894		0.00574338	0.0020425	0.00221651
C160COAm + COA <-> C160COA + COAm	U_229 (C160)	0.00250847	0.0557438		0.00181243	0.0019493	0		0.00321809	0.00551476	0
C161COAm + COA <-> C161COA + COAm	U_229 (C161)	0	0		0	0	0		0	0	0
C180COAm + COA <-> C180COA + COAm	U_229 (C180)	0.000300929	0.00668731		0.000273681	0.000233848	0.000273681		0.00315886	0.00112338	0.00315886
C181COAm + COA <-> C181COA + COAm	U_229 (C181)	0	0		0	0	0		0	0	0
GLNm -> GLNt	U_230	0	0		0	0	0		0	0	0
IPOSUCC -> OICAP + CO2	U_231	0.0257709	0.572686		0.0234375	0.0200262	0.0234375		0	0	0
MLTxt -> MLT	MPH2	0	0		0	0	0		0	0	0
MLTxt -> MLT	MPH3	0	0		0	0	0		0	0	0
NADPHm + OGTm -> NADPm + 2 RGTm	GLR1 (m)	0	0		0	0	0		0	0	0
2 RGTm + H2O2m <-> OGTm	GRX2 (m)	0	0		0	0	0		0	0	0
PYR -> PYRxt	U_232	0.007	0.155556		0.01	0.01	0.01		0.0002	0.0002	0.0002
LAC -> LACxt	U_233	0.08	1.77778		0.12	0.12	0.12		0.0055	0.0055	0.0055
LLAC -> LLACxt	U_234	0	0		0	0	0		0	0	0
C140 + ATP + COA -> C140COA + AMP + PPI	FAA1 (C140)	0	0		0	0	0		0	0	0
C140 + ATP + COA -> C140COA + AMP + PPI	FAA2 (C140)	0	0		0	0	0		0	0	0
C140 + ATP + COA -> C140COA + AMP + PPI	FAA3 (C140)	0	0		0	0	0		0	0	0
C140 + ATP + COA -> C140COA + AMP + PPI	FAA4 (C140)	0	0		0	0	0		0	0	0
C181ACP + COA <-> C181COA + ACP	U_235	0	0		0	0	0		0	0	0
C161ACP + COA <-> C161COA + ACP	U_236	0	0		0	0	0		0	0	0
C100COA + ACP <-> C100ACP + COA	FAS1 / 2 (C100COA)	0	0		0	0	0		-0.000976374	0	-0.000976374
C181COA + COA + 2 NAD -> 2 NADH + ACCOA + C161COA	U_237	0.000924673	0.0205483		0.000840948	0.000718552	0.000840948		0.00970631	0.00345183	0.00970631
C181COA -> C182COA	U_239	0.000508844	0.0113076		0.00046277	0.000395416	0.00046277		0.00534134	0.00189953	0.00534134
C100ACPm + COAm <-> C100COAm + ACPm	U_240	9.30145e-05	0.00206699		8.45924e-05	7.22804e-05	8.45924e-05		0	0.000347226	0
C120ACPm + COAm <-> C120COAm + ACPm	U_241	0.000339229	0.00753843		0.000308514	0.000263611	0.000308514		0.00356089	0.00126635	0
C140ACPm + COAm <-> C140COAm + ACPm	U_242	0.000547144	0.0121588		0.00096651	0.000425179	0.00277894		0.00574338	0.0020425	0.00221651
C161ACPm + COAm <-> C161COAm + ACPm	U_243	0	0		0	0	0		0	0	0
C160ACPm + COAm <-> C160COAm + ACPm	U_244	0.00250847	0.0557438		0.00181243	0.0019493	0		0.00321809	0.00551476	0
C180ACPm + COAm <-> C180COAm + ACPm	U_245	0.000300929	0.00668731		0.000273681	0.000233848	0.000273681		0.00315886	0.00112338	0.00315886
C181ACPm + COAm <-> C181COAm + ACPm	U_246	0	0		0	0	0		0	0	0
C181xt -> C181	U_247	0.0027193	0.060429		0.00247308	0.00211314	0.00247308		0.0285446	0.0101512	0.0285446
PSPH + C260COA -> CER2 + COA	LAG1 (PSPH)	0	0		0	0	0		0	0	0
PSPH + C260COA -> CER2 + COA	LAC1 (PSPH)	0	0		0	0	0		0	0	0
PA -> DAGLY + PI	LPP1	0	0		0	0	0		0	0	0
PA -> DAGLY + PI	PAH1	0	0		0	0	0		0	0	0
MYOIxt -> MYOI	ITR2	0.0055947	0.124327		0.00477555	0.0253999	0.00477555		0	0	0.0239017
COAm -> COAt	U_248	0	0		0	0	0		0	0	0
COA -> COAt	U_249	8.70638e-08	1.93475e-06		7.91806e-08	6.76562e-08	7.91806e-08		0	0	0
XYL + NADPH -> XYLOL + NADP	XYL1 (NADPH)	0	0		0.3	1.5	0		0.14004	0.324	0
XYL + NADH -> XYLOL + NAD	XYL1 (NADH)	0	0		1.2	0	1.5		0.75996	0.576	0.9
XYLOL + NADP <-> XUL + NADPH	XYL2 (NADPH)	0	0		0	0	0		0	0	0
XYLOL + NAD <-> XUL + NADH	XYL2 (NADH)	0	0		1.2	1.2	1.2		0.76	0.76	0.76
XYLOL <-> XYLOLxt	U_252	0	0		0.3	0.3	0.3		0.14	0.14	0.14
XYLxt -> XYL	U_253	0	0		1.5	1.5	1.5		0.9	0.9	0.9
	Objective Function	0.0870638			0.0791806	0.0676562	0.0791806		1.18832	1.05378	1.18832
