# Supplementary material for: Fermentation of mixed glucose-xylose substrates by engineered strains of Saccharomyces cerevisiae: role of the coenzyme specificity of xylose reductase, and effect of glucose on xylose utilization
Source: Microb Cell Fact. 2010 Mar 10;9:16. doi: 10.1186/1475-2859-9-16 (PMC2847541; doi:10.1186/1475-2859-9-16)
Supplement: Additional file 3 — Specific uptake and release rates as well as biomass yields obtained in anaerobic batch and fed-batch fermentations using strain BP10001. Rates were determined from data acquired in the first 42 h of batch fermentation and in the first 20 h of fed-batch reactions. [file 1475-2859-9-16-S3.XLS]

## Sheet: Tabelle1
Rate	Xylose	Glucose / xylose	Glucose
[mmol/g CDW/h]	Batch	Fed-Batch	Fed-Batch
qxylose	0.9 ± 0.1	1.5 ± 0.1	-
qglucose	-	3.5 ± 0.3	4.5 ± 0.4
qxylitol	0.14 ± 0.01	0.30 ± 0.04	-
qglycerol	0.039 ± 0.003	0.27 ± 0.01	0.7 ± 0.1
qacetate	0.053 ± 0.005	NDb	NDb
qethanol	0.9 ± 0.1	7.1 ± 0.3	7.1 ± 0.6
qsuccinate	0.0058 ± 0.0003	0.016 ± 0.001	0.019 ± 0.005
qlactate	0.0055 ± 0.0005	0.12 ± 0.01	0.08 ± 0.01
qpyruvate	0.0002 ± 0.00005	0.01 ± 0.005	0.007 ± 0.001
qCO2	1.1 ± 0.1	7.9 ± 0.3	7.9 ± 0.7
YX/S [g/g]a	0	0.094 ± 0.003	0.11 ± 0.03
	(0)	(0.093)	(0.107)
a) Resultant YX/S from FBA are indicated in parentheses
b) ND - not detectable
